# Supplementary material for: 2-Anilino-3-(2-hy­droxy­prop­yl)-4-methyl-1,3-thia­zol-3-ium chloride
Source: Acta Crystallogr Sect E Struct Rep Online. 2012 May 26;68(Pt 6):o1881–2. doi: 10.1107/S1600536812023197 (PMC3379442; doi:10.1107/S1600536812023197)
Supplement: Supplementary file 1 [file e-68-o1881-sup1.cif]

##############################################################################
#                                                                            #
# This CIF contains the data in a paper accepted for publication in          #
# Acta Crystallographica Section E. It conforms to the requirements of       #
# Notes for Authors for Acta Crystallographica Section E, and has been       #
# peer reviewed under the auspices of the IUCr Commission on Journals.       #
#                                                                            #
# Full details of the Crystallographic Information File format               #
# are given in the paper "The Crystallographic Information File (CIF):       #
# a New Standard Archive File for Crystallography" by S. R. Hall, F. H.      #
# Allen and I. D. Brown [Acta Cryst. (1991), A47, 655-685].                  #
#                                                                            #
# The current version of the core CIF dictionary is obtainable from          #
# ftp://ftp.iucr.org/pub/cif_core.dic.                                       #
#                                                                            #
# Software is freely available for graphical display of the structure(s)     #
# in this CIF. For information consult the CIF software page                 #
# http://www.iucr.org/resources/cif/software.                                #
#                                                                            #
# This file may be used for bona fide research purposes within the           #
# scientific community so long as proper attribution is given to the journal # 
# article from which it was obtained.                                        #
#                                                                            #
##############################################################################
data_global
_audit_creation_method     'PLATON <TABLE ACC> option'
_journal_date_recd_electronic     2012-05-15
_journal_date_accepted     2012-05-21
_journal_name_full     'Acta Crystallographica, Section E'
_journal_year     2012
_journal_volume     68
_journal_issue      6
_journal_page_first     o1881
_journal_page_last     o1882
_journal_paper_category     QO
_journal_paper_doi     10.1107/S1600536812023197
_journal_coeditor_code     SU2431
_publ_contact_author_name
;
Mehmet Akkurt
;
_publ_contact_author_address
;
     Department of Physics
     Faculty of Sciences
     Erciyes University
     38039 Kayseri
     Turkey
;
_publ_contact_author_email     'akkurt@erciyes.edu.tr'
_publ_contact_author_fax     '+90-352-2076666 extra 33106'
_publ_contact_author_phone     '+90-352-2076666 extra 33106'
_publ_section_title
;
2-Anilino-3-(2-hydroxypropyl)-4-methyl-1,3-thiazol-3-ium chloride
;
loop_
    _publ_author_name
    _publ_author_address
    'Shaaban K. Mohamed'
;
Chemistry and Environmental Division,
Manchester Metropolitan University,
Manchester M1 5GD,
England
;
    'Mehmet Akkurt'
;
     Department of Physics,
     Faculty of Sciences,
     Erciyes University,
     38039 Kayseri,
     Turkey
;
    'Muhammad  N. Tahir'
;
University of Sargodha,
Department of Physics,
Sargodha,
Pakistan
;
    'Antar A. Abdelhamid'
;
Chemistry and Environmental Division,
Manchester Metropolitan University,
Manchester M1 5GD,
England
;
    ' Ali N. Khalilov'
;
Department of Organic Chemistry,
Baku State University,
Baku
Azerbaijan
;
data_I
_chemical_name_systematic
;
2-Anilino-3-(2-hydroxypropyl)-4-methyl-1,3-thiazol-3-ium chloride
;
_chemical_name_common     ?
_chemical_formula_moiety     'C13 H17 N2 O S +, Cl -'
_chemical_formula_sum     'C13 H17 Cl N2 O S'
_chemical_formula_structural     ?
_chemical_formula_iupac     'C13 H17 N2 O S +, Cl -'
_chemical_formula_weight     284.81
_chemical_melting_point     ?
_symmetry_cell_setting     monoclinic
_symmetry_space_group_name_H-M     'P 21/c'
_symmetry_space_group_name_Hall     '-P 2ybc'
loop_
    _symmetry_equiv_pos_site_id
    _symmetry_equiv_pos_as_xyz
    1 x,y,z
    2 -x,1/2+y,1/2-z
    3 -x,-y,-z
    4 x,1/2-y,1/2+z
_cell_length_a     11.7570(4)
_cell_length_b     12.2477(4)
_cell_length_c     10.2954(3)
_cell_angle_alpha     90
_cell_angle_beta     106.5320(10)
_cell_angle_gamma     90
_cell_volume     1421.21(8)
_cell_formula_units_Z     4
_cell_measurement_reflns_used     447
_cell_measurement_theta_min     3.5
_cell_measurement_theta_max     21.2
_cell_measurement_temperature     296(2)
_cell_special_details
;
;
_exptl_crystal_description     rod
_exptl_crystal_colour     colourless
_exptl_crystal_size_max     0.35
_exptl_crystal_size_mid     0.22
_exptl_crystal_size_min     0.20
_exptl_crystal_size_rad     ?
_exptl_crystal_density_diffrn     1.331
_exptl_crystal_density_meas     ?
_exptl_crystal_density_method     'Not Measured'
_exptl_crystal_F_000     600
_exptl_absorpt_coefficient_mu     0.406
_exptl_absorpt_correction_type     multi-scan
_exptl_absorpt_process_details     '(SADABS; Bruker, 2005)'
_exptl_absorpt_correction_T_min     0.898
_exptl_absorpt_correction_T_max     0.922
_exptl_special_details
;
;
_diffrn_ambient_temperature     296(2)
_diffrn_radiation_type     'Mo K\a'
_diffrn_radiation_wavelength     0.71073
_diffrn_radiation_source     'fine-focus sealed tube'
_diffrn_radiation_monochromator     graphite
_diffrn_measurement_device_type     'Bruker Kappa APEXII CCD'
_diffrn_measurement_method     \w
_diffrn_detector_area_resol_mean     0.81
_diffrn_reflns_number     10535
_diffrn_reflns_av_R_equivalents     0.0244
_diffrn_reflns_av_sigmaI/netI     0.0237
_diffrn_reflns_theta_min     2.46
_diffrn_reflns_theta_max     25.50
_diffrn_reflns_theta_full     25.50
_diffrn_measured_fraction_theta_max     0.998
_diffrn_measured_fraction_theta_full     0.998
_diffrn_reflns_limit_h_min     -14
_diffrn_reflns_limit_h_max     11
_diffrn_reflns_limit_k_min     -14
_diffrn_reflns_limit_k_max     14
_diffrn_reflns_limit_l_min     -12
_diffrn_reflns_limit_l_max     12
_diffrn_reflns_reduction_process
;
;
_refine_special_details
;
Refinement on <i>F</i>^2^ for ALL reflections except those flagged by the user
for potential systematic errors. Weighted <i>R</i>-factors <i>wR</i> and all
goodnesses of fit <i>S</i> are based on <i>F</i>^2^, conventional
<i>R</i>-factors <i>R</i> are based on <i>F</i>, with <i>F</i> set to zero for
negative <i>F</i>^2^. The observed criterion of <i>F</i>^2^ > \s(<i>F</i>^2^)
is used only for calculating -<i>R</i>-factor-obs <i>etc</i>. and is not
relevant to the choice of reflections for refinement. <i>R</i>-factors based
on <i>F</i>^2^ are statistically about twice as large as those based on
<i>F</i>, and <i>R</i>-factors based on ALL data will be even larger.
;
_reflns_number_total     2641
_reflns_number_gt     2172
_reflns_threshold_expression     I>2\s(I)
_refine_ls_structure_factor_coef     Fsqd
_refine_ls_matrix_type     full
_refine_ls_R_factor_all     0.0415
_refine_ls_R_factor_gt     0.0322
_refine_ls_wR_factor_gt     0.0785
_refine_ls_wR_factor_ref     0.0839
_refine_ls_goodness_of_fit_ref     1.034
_refine_ls_restrained_S_all     1.034
_refine_ls_number_reflns     2641
_refine_ls_number_parameters     166
_refine_ls_number_restraints     0
_refine_ls_number_constraints     ?
_refine_ls_hydrogen_treatment     constr
_refine_ls_weighting_scheme     calc
_refine_ls_weighting_details
         'calc w=1/[\s^2^(Fo^2^)+(0.0393P)^2^+0.3249P] where P=(Fo^2^+2Fc^2^)/3'
_atom_sites_solution_hydrogens     geom
_atom_sites_solution_primary     direct
_atom_sites_solution_secondary     difmap
_refine_ls_shift/su_max     0.000
_refine_ls_shift/su_mean     0.000
_refine_diff_density_max     0.169
_refine_diff_density_min     -0.175
_refine_ls_extinction_method     'none'
_refine_ls_abs_structure_details     ?
_refine_ls_abs_structure_Flack     .
loop_
    _atom_type_symbol
    _atom_type_description
    _atom_type_scat_dispersion_real
    _atom_type_scat_dispersion_imag
    _atom_type_scat_source
    C C 0.0033 0.0016 ' International Tables Vol C Tables 4.2.6.8 and 6.1.1.4'
    H H 0.0000 0.0000 ' International Tables Vol C Tables 4.2.6.8 and 6.1.1.4'
    Cl Cl 0.1484 0.1585 ' International Tables Vol C Tables 4.2.6.8 and 6.1.1.4'
    N N 0.0061 0.0033 ' International Tables Vol C Tables 4.2.6.8 and 6.1.1.4'
    O O 0.0106 0.0060 ' International Tables Vol C Tables 4.2.6.8 and 6.1.1.4'
    S S 0.1246 0.1234 ' International Tables Vol C Tables 4.2.6.8 and 6.1.1.4'
_computing_data_collection     'APEX2 (Bruker, 2007)'
_computing_cell_refinement     'SAINT (Bruker, 2007)'
_computing_data_reduction     'SAINT (Bruker, 2007)'
_computing_structure_solution     'SHELXS97 (Sheldrick, 2008)'
_computing_structure_refinement     'SHELXL97 (Sheldrick, 2008)'
_computing_molecular_graphics
                  'ORTEP-3 for Windows (Farrugia, 1997) and PLATON (Spek, 2009)'
_computing_publication_material
                                'WinGX (Farrugia, 1999) and PLATON (Spek, 2009)'
loop_
    _atom_site_type_symbol
    _atom_site_label
    _atom_site_fract_x
    _atom_site_fract_y
    _atom_site_fract_z
    _atom_site_U_iso_or_equiv
    _atom_site_thermal_displace_type
    _atom_site_calc_flag
    _atom_site_refinement_flags
    _atom_site_occupancy
    _atom_site_disorder_assembly
    _atom_site_disorder_group
    S S1 0.53335(4) 0.36209(4) -0.02819(4) 0.0436(2) Uani d . 1.000 . .
    O O1 0.92376(12) 0.25939(14) 0.20894(15) 0.0722(6) Uani d . 1.000 . .
    N N1 0.58597(12) 0.35477(12) 0.24335(13) 0.0424(4) Uani d . 1.000 . .
    N N2 0.73113(12) 0.41117(12) 0.13880(14) 0.0447(5) Uani d . 1.000 . .
    C C1 0.47013(14) 0.31414(14) 0.23234(15) 0.0382(5) Uani d . 1.000 . .
    C C2 0.40120(15) 0.36823(15) 0.30052(17) 0.0455(6) Uani d . 1.000 . .
    C C3 0.29021(17) 0.3281(2) 0.29410(19) 0.0586(7) Uani d . 1.000 . .
    C C4 0.24821(17) 0.2359(2) 0.22085(19) 0.0673(8) Uani d . 1.000 . .
    C C5 0.31707(18) 0.18174(19) 0.15336(18) 0.0612(7) Uani d . 1.000 . .
    C C6 0.42873(16) 0.22021(15) 0.15893(16) 0.0471(6) Uani d . 1.000 . .
    C C7 0.62227(15) 0.37561(13) 0.13445(16) 0.0384(5) Uani d . 1.000 . .
    C C8 0.74511(17) 0.42898(16) 0.00903(19) 0.0522(7) Uani d . 1.000 . .
    C C9 0.64774(18) 0.40625(15) -0.08878(19) 0.0527(7) Uani d . 1.000 . .
    C C10 0.8594(2) 0.4705(2) -0.0071(2) 0.0812(9) Uani d . 1.000 . .
    C C11 0.82819(15) 0.41979(16) 0.26481(18) 0.0509(6) Uani d . 1.000 . .
    C C12 0.88729(16) 0.31168(18) 0.31206(19) 0.0544(7) Uani d . 1.000 . .
    C C13 0.99588(18) 0.3309(2) 0.4314(2) 0.0775(9) Uani d . 1.000 . .
    Cl Cl1 0.71127(4) 0.10568(4) 0.05541(4) 0.0553(2) Uani d . 1.000 . .
    H H1 0.63390 0.36620 0.32250 0.0510 Uiso c R 1.000 . .
    H H1A 0.86790 0.22510 0.16010 0.1080 Uiso c R 1.000 . .
    H H2 0.42940 0.43100 0.35010 0.0550 Uiso c R 1.000 . .
    H H3 0.24340 0.36390 0.33990 0.0700 Uiso c R 1.000 . .
    H H4 0.17300 0.20970 0.21670 0.0810 Uiso c R 1.000 . .
    H H5 0.28820 0.11910 0.10390 0.0730 Uiso c R 1.000 . .
    H H6 0.47560 0.18360 0.11400 0.0560 Uiso c R 1.000 . .
    H H9 0.64160 0.41330 -0.18050 0.0630 Uiso c R 1.000 . .
    H H10A 0.85460 0.47390 -0.10170 0.1220 Uiso c R 1.000 . .
    H H10B 0.92260 0.42230 0.03820 0.1220 Uiso c R 1.000 . .
    H H10C 0.87460 0.54220 0.03170 0.1220 Uiso c R 1.000 . .
    H H11A 0.79720 0.44960 0.33520 0.0610 Uiso c R 1.000 . .
    H H11B 0.88720 0.47040 0.25100 0.0610 Uiso c R 1.000 . .
    H H12 0.83160 0.26440 0.34050 0.0650 Uiso c R 1.000 . .
    H H13A 1.05130 0.37610 0.40350 0.1160 Uiso c R 1.000 . .
    H H13B 1.03240 0.26220 0.46350 0.1160 Uiso c R 1.000 . .
    H H13C 0.97260 0.36660 0.50290 0.1160 Uiso c R 1.000 . .
loop_
    _atom_site_aniso_label
    _atom_site_aniso_U_11
    _atom_site_aniso_U_22
    _atom_site_aniso_U_33
    _atom_site_aniso_U_12
    _atom_site_aniso_U_13
    _atom_site_aniso_U_23
    S1 0.0486(3) 0.0486(3) 0.0332(2) -0.0003(2) 0.0112(2) 0.0015(2)
    O1 0.0544(8) 0.0909(12) 0.0737(10) 0.0018(8) 0.0221(8) -0.0187(8)
    N1 0.0389(7) 0.0577(9) 0.0305(7) -0.0068(7) 0.0095(6) -0.0046(6)
    N2 0.0429(8) 0.0501(9) 0.0424(8) -0.0073(7) 0.0145(6) 0.0013(6)
    C1 0.0368(9) 0.0496(10) 0.0277(8) -0.0008(8) 0.0083(7) 0.0037(7)
    C2 0.0466(10) 0.0562(11) 0.0339(9) 0.0062(8) 0.0120(8) 0.0041(8)
    C3 0.0417(10) 0.0936(16) 0.0433(11) 0.0091(11) 0.0167(9) 0.0074(10)
    C4 0.0415(11) 0.1137(19) 0.0455(11) -0.0179(12) 0.0106(9) 0.0083(12)
    C5 0.0641(13) 0.0781(15) 0.0387(10) -0.0288(11) 0.0103(9) -0.0025(9)
    C6 0.0539(11) 0.0570(11) 0.0318(9) -0.0069(9) 0.0146(8) -0.0020(8)
    C7 0.0415(9) 0.0381(9) 0.0364(9) -0.0001(7) 0.0123(7) -0.0007(7)
    C8 0.0578(11) 0.0555(12) 0.0491(11) -0.0065(9) 0.0245(10) 0.0092(9)
    C9 0.0665(12) 0.0551(12) 0.0417(10) -0.0017(9) 0.0239(10) 0.0093(8)
    C10 0.0748(15) 0.1027(19) 0.0776(15) -0.0227(14) 0.0402(13) 0.0156(14)
    C11 0.0423(10) 0.0619(12) 0.0494(11) -0.0140(9) 0.0144(8) -0.0084(9)
    C12 0.0401(10) 0.0747(14) 0.0485(11) -0.0024(9) 0.0127(8) -0.0044(9)
    C13 0.0479(12) 0.117(2) 0.0612(13) -0.0011(13) 0.0050(10) -0.0043(13)
    Cl1 0.0614(3) 0.0629(3) 0.0409(3) 0.0018(2) 0.0135(2) 0.0051(2)
_geom_special_details
;
Bond distances, angles <i>etc</i>. have been calculated using the rounded
fractional coordinates. All su's are estimated from the variances of the
(full) variance-covariance matrix. The cell e.s.d.'s are taken into account in
the estimation of distances, angles and torsion angles
;
loop_
    _geom_bond_atom_site_label_1
    _geom_bond_atom_site_label_2
    _geom_bond_site_symmetry_1
    _geom_bond_site_symmetry_2
    _geom_bond_distance
    _geom_bond_publ_flag
    S1 C7 . . 1.7111(17) no
    S1 C9 . . 1.723(2) no
    O1 C12 . . 1.407(2) no
    O1 H1A . . 0.8200 no
    N1 C7 . . 1.333(2) no
    N1 C1 . . 1.424(2) no
    N2 C8 . . 1.409(2) no
    N2 C11 . . 1.468(2) no
    N2 C7 . . 1.341(2) no
    N1 H1 . . 0.8600 no
    C1 C2 . . 1.383(2) no
    C1 C6 . . 1.387(2) no
    C2 C3 . . 1.378(3) no
    C3 C4 . . 1.370(3) no
    C4 C5 . . 1.378(3) no
    C5 C6 . . 1.381(3) no
    C8 C9 . . 1.321(3) no
    C8 C10 . . 1.490(3) no
    C11 C12 . . 1.510(3) no
    C12 C13 . . 1.517(3) no
    C2 H2 . . 0.9300 no
    C3 H3 . . 0.9300 no
    C4 H4 . . 0.9300 no
    C5 H5 . . 0.9300 no
    C6 H6 . . 0.9300 no
    C9 H9 . . 0.9300 no
    C10 H10A . . 0.9600 no
    C10 H10B . . 0.9600 no
    C10 H10C . . 0.9600 no
    C11 H11A . . 0.9700 no
    C11 H11B . . 0.9700 no
    C12 H12 . . 0.9800 no
    C13 H13A . . 0.9600 no
    C13 H13B . . 0.9600 no
    C13 H13C . . 0.9600 no
loop_
    _geom_angle_atom_site_label_1
    _geom_angle_atom_site_label_2
    _geom_angle_atom_site_label_3
    _geom_angle_site_symmetry_1
    _geom_angle_site_symmetry_2
    _geom_angle_site_symmetry_3
    _geom_angle
    _geom_angle_publ_flag
    C7 S1 C9 . . . 90.08(9) no
    C12 O1 H1A . . . 109.00 no
    C1 N1 C7 . . . 121.86(14) no
    C7 N2 C11 . . . 123.21(14) no
    C8 N2 C11 . . . 123.78(15) no
    C7 N2 C8 . . . 112.74(14) no
    C7 N1 H1 . . . 119.00 no
    C1 N1 H1 . . . 119.00 no
    N1 C1 C2 . . . 118.53(15) no
    N1 C1 C6 . . . 120.85(15) no
    C2 C1 C6 . . . 120.58(16) no
    C1 C2 C3 . . . 119.24(17) no
    C2 C3 C4 . . . 120.57(19) no
    C3 C4 C5 . . . 120.2(2) no
    C4 C5 C6 . . . 120.2(2) no
    C1 C6 C5 . . . 119.21(17) no
    S1 C7 N1 . . . 123.50(14) no
    S1 C7 N2 . . . 112.07(12) no
    N1 C7 N2 . . . 124.42(15) no
    N2 C8 C9 . . . 112.37(18) no
    N2 C8 C10 . . . 120.73(16) no
    C9 C8 C10 . . . 126.90(18) no
    S1 C9 C8 . . . 112.74(15) no
    N2 C11 C12 . . . 113.11(15) no
    O1 C12 C11 . . . 111.54(16) no
    O1 C12 C13 . . . 108.34(16) no
    C11 C12 C13 . . . 109.20(18) no
    C1 C2 H2 . . . 120.00 no
    C3 C2 H2 . . . 120.00 no
    C2 C3 H3 . . . 120.00 no
    C4 C3 H3 . . . 120.00 no
    C3 C4 H4 . . . 120.00 no
    C5 C4 H4 . . . 120.00 no
    C4 C5 H5 . . . 120.00 no
    C6 C5 H5 . . . 120.00 no
    C1 C6 H6 . . . 120.00 no
    C5 C6 H6 . . . 120.00 no
    S1 C9 H9 . . . 124.00 no
    C8 C9 H9 . . . 124.00 no
    C8 C10 H10A . . . 109.00 no
    C8 C10 H10B . . . 110.00 no
    C8 C10 H10C . . . 109.00 no
    H10A C10 H10B . . . 109.00 no
    H10A C10 H10C . . . 109.00 no
    H10B C10 H10C . . . 109.00 no
    N2 C11 H11A . . . 109.00 no
    N2 C11 H11B . . . 109.00 no
    C12 C11 H11A . . . 109.00 no
    C12 C11 H11B . . . 109.00 no
    H11A C11 H11B . . . 108.00 no
    O1 C12 H12 . . . 109.00 no
    C11 C12 H12 . . . 109.00 no
    C13 C12 H12 . . . 109.00 no
    C12 C13 H13A . . . 109.00 no
    C12 C13 H13B . . . 109.00 no
    C12 C13 H13C . . . 109.00 no
    H13A C13 H13B . . . 109.00 no
    H13A C13 H13C . . . 109.00 no
    H13B C13 H13C . . . 109.00 no
loop_
    _geom_torsion_atom_site_label_1
    _geom_torsion_atom_site_label_2
    _geom_torsion_atom_site_label_3
    _geom_torsion_atom_site_label_4
    _geom_torsion_site_symmetry_1
    _geom_torsion_site_symmetry_2
    _geom_torsion_site_symmetry_3
    _geom_torsion_site_symmetry_4
    _geom_torsion
    _geom_torsion_publ_flag
    C9 S1 C7 N1 . . . . 178.77(15) no
    C9 S1 C7 N2 . . . . -0.17(14) no
    C7 S1 C9 C8 . . . . 0.00(17) no
    C7 N1 C1 C2 . . . . -127.80(17) no
    C7 N1 C1 C6 . . . . 54.5(2) no
    C1 N1 C7 S1 . . . . 3.0(2) no
    C1 N1 C7 N2 . . . . -178.18(16) no
    C8 N2 C7 S1 . . . . 0.27(19) no
    C11 N2 C7 S1 . . . . -173.96(13) no
    C11 N2 C7 N1 . . . . 7.1(3) no
    C7 N2 C8 C9 . . . . -0.3(2) no
    C11 N2 C8 C9 . . . . 173.93(17) no
    C7 N2 C8 C10 . . . . 178.92(18) no
    C11 N2 C8 C10 . . . . -6.9(3) no
    C7 N2 C11 C12 . . . . 79.4(2) no
    C8 N2 C7 N1 . . . . -178.65(16) no
    C8 N2 C11 C12 . . . . -94.2(2) no
    N1 C1 C2 C3 . . . . -178.13(16) no
    C2 C1 C6 C5 . . . . 0.7(3) no
    N1 C1 C6 C5 . . . . 178.37(16) no
    C6 C1 C2 C3 . . . . -0.4(3) no
    C1 C2 C3 C4 . . . . -0.2(3) no
    C2 C3 C4 C5 . . . . 0.4(3) no
    C3 C4 C5 C6 . . . . -0.1(3) no
    C4 C5 C6 C1 . . . . -0.4(3) no
    N2 C8 C9 S1 . . . . 0.1(2) no
    C10 C8 C9 S1 . . . . -178.99(18) no
    N2 C11 C12 O1 . . . . 52.9(2) no
    N2 C11 C12 C13 . . . . 172.58(15) no
loop_
    _geom_hbond_atom_site_label_D
    _geom_hbond_atom_site_label_H
    _geom_hbond_atom_site_label_A
    _geom_hbond_site_symmetry_A
    _geom_hbond_distance_DH
    _geom_hbond_distance_HA
    _geom_hbond_distance_DA
    _geom_hbond_angle_DHA
    _geom_hbond_publ_flag
    O1 H1A Cl1 . 0.82 2.36 3.1681(16) 169 yes
    N1 H1 Cl1 4_555 0.86 2.34 3.1675(14) 163 yes
    C11 H11A Cl1 4_555 0.97 2.81 3.6440(19) 144 yes
_iucr_refine_instructions_details
;
TITL 174-UK in P2(1)/c
CELL  0.71073  11.7570  12.2477  10.2954   90.000  106.532   90.000
ZERR     4.00   0.0004   0.0004   0.0003    0.000    0.001    0.000
LATT   1
SYMM  - X, 1/2 + Y, 1/2 - Z
SFAC  C    H    N    O    S    CL
UNIT  52   68   8    4    4    4
MERG   2
OMIT    -3.00  51.00
FMAP   2
PLAN   10
ACTA
HTAB    2.00000
BOND   $H
CONF
LIST   4
L.S.  10
TEMP    23.00
WGHT    0.039300    0.324900
FVAR       0.21219
C1    1    0.470131    0.314139    0.232339    11.00000    0.03677    0.04958 =
         0.02773    0.00366    0.00832   -0.00078
C2    1    0.401202    0.368227    0.300523    11.00000    0.04665    0.05616 =
         0.03387    0.00407    0.01199    0.00618
AFIX  43
H2    2    0.429406    0.430963    0.350140    11.00000   -1.20000
AFIX   0
C3    1    0.290211    0.328083    0.294101    11.00000    0.04173    0.09357 =
         0.04333    0.00738    0.01667    0.00907
AFIX  43
H3    2    0.243435    0.363917    0.339895    11.00000   -1.20000
AFIX   0
C4    1    0.248211    0.235866    0.220851    11.00000    0.04149    0.11373 =
         0.04548    0.00833    0.01062   -0.01794
AFIX  43
H4    2    0.172986    0.209721    0.216665    11.00000   -1.20000
AFIX   0
C5    1    0.317070    0.181736    0.153364    11.00000    0.06414    0.07807 =
         0.03867   -0.00250    0.01029   -0.02885
AFIX  43
H5    2    0.288243    0.119079    0.103900    11.00000   -1.20000
AFIX   0
C6    1    0.428732    0.220206    0.158926    11.00000    0.05392    0.05700 =
         0.03177   -0.00201    0.01455   -0.00690
AFIX  43
H6    2    0.475621    0.183552    0.113968    11.00000   -1.20000
AFIX   0
C7    1    0.622270    0.375607    0.134454    11.00000    0.04153    0.03810 =
         0.03642   -0.00071    0.01231   -0.00007
C8    1    0.745105    0.428982    0.009030    11.00000    0.05782    0.05551 =
         0.04914    0.00920    0.02445   -0.00653
C9    1    0.647742    0.406250   -0.088781    11.00000    0.06655    0.05509 =
         0.04169    0.00932    0.02385   -0.00170
AFIX  43
H9    2    0.641623    0.413329   -0.180457    11.00000   -1.20000
AFIX   0
C10   1    0.859389    0.470543   -0.007128    11.00000    0.07480    0.10270 =
         0.07764    0.01560    0.04017   -0.02272
AFIX 137
H10A  2    0.854611    0.473856   -0.101696    11.00000   -1.50000
H10B  2    0.922595    0.422328    0.038247    11.00000   -1.50000
H10C  2    0.874608    0.542228    0.031653    11.00000   -1.50000
AFIX   0
C11   1    0.828190    0.419790    0.264808    11.00000    0.04234    0.06191 =
         0.04943   -0.00841    0.01440   -0.01402
AFIX  23
H11A  2    0.797236    0.449558    0.335213    11.00000   -1.20000
H11B  2    0.887157    0.470389    0.251009    11.00000   -1.20000
AFIX   0
C12   1    0.887286    0.311681    0.312062    11.00000    0.04005    0.07469 =
         0.04846   -0.00437    0.01271   -0.00243
AFIX  13
H12   2    0.831567    0.264350    0.340534    11.00000   -1.20000
AFIX   0
C13   1    0.995881    0.330931    0.431433    11.00000    0.04788    0.11669 =
         0.06124   -0.00428    0.00499   -0.00105
AFIX 137
H13A  2    1.051336    0.376145    0.403455    11.00000   -1.50000
H13B  2    1.032425    0.262194    0.463501    11.00000   -1.50000
H13C  2    0.972576    0.366629    0.502855    11.00000   -1.50000
AFIX   0
N1    3    0.585971    0.354770    0.243350    11.00000    0.03886    0.05767 =
         0.03049   -0.00461    0.00948   -0.00678
AFIX  43
H1    2    0.633870    0.366187    0.322503    11.00000   -1.20000
AFIX   0
N2    3    0.731129    0.411171    0.138804    11.00000    0.04287    0.05014 =
         0.04238    0.00134    0.01451   -0.00731
O1    4    0.923762    0.259390    0.208942    11.00000    0.05436    0.09093 =
         0.07369   -0.01868    0.02210    0.00176
AFIX 147
H1A   2    0.867920    0.225130    0.160052    11.00000   -1.50000
AFIX   0
S1    5    0.533354    0.362087   -0.028188    11.00000    0.04862    0.04860 =
         0.03320    0.00148    0.01123   -0.00027
CL1   6    0.711265    0.105675    0.055413    11.00000    0.06140    0.06292 =
         0.04089    0.00515    0.01353    0.00183
HKLF    4
REM  174-UK in P2(1)/c
REM R1 =  0.0322 for   2172 Fo > 4sig(Fo)  and  0.0415 for all   2641 data
REM    166 parameters refined using      0 restraints
END
WGHT      0.0393      0.3249
REM Highest difference peak  0.169,  deepest hole -0.175,  1-sigma level  0.034
Q1    1   0.8404  0.2395  0.3032  11.00000  0.05    0.17
Q2    1   0.7823  0.0594  0.0408  11.00000  0.05    0.16
Q3    1   0.4691  0.2585  0.2198  11.00000  0.05    0.15
Q4    1   0.5570  0.4126  0.0429  11.00000  0.05    0.14
Q5    1   0.5218  0.3377  0.2266  11.00000  0.05    0.14
Q6    1   0.5871  0.4025 -0.0615  11.00000  0.05    0.14
Q7    1   0.7536  0.0675  0.1152  11.00000  0.05    0.14
Q8    1   0.5937  0.3258  0.0578  11.00000  0.05    0.13
Q9    1   0.9180  0.4032  0.0038  11.00000  0.05    0.13
Q10   1   0.7471  0.4250  0.0808  11.00000  0.05    0.13
;
