# Supplementary material for: 2-Anilino-3-(2-hy­droxy­prop­yl)-4-methyl-1,3-thia­zol-3-ium chloride
Source: Acta Crystallogr Sect E Struct Rep Online. 2012 May 26;68(Pt 6):o1881–2. doi: 10.1107/S1600536812023197 (PMC3379442; doi:10.1107/S1600536812023197)
Supplement: Supplementary file 2 [file e-68-o1881-Isup2.hkl]

# 
# h,k,l, Fc-squared, Fo-squared, sigma(Fo-squared) and status flag 
# 
data_I
_shelx_title ' 174-UK in P2(1)/c' 
_shelx_refln_list_code          4 
_shelx_F_calc_maximum      146.37 
_exptl_crystal_F_000       600.00 
_reflns_d_resolution_high  0.8255 
 
loop_ 
 _symmetry_equiv_pos_as_xyz 
 'x, y, z' 
 '-x, y+1/2, -z+1/2' 
 '-x, -y, -z' 
 'x, -y-1/2, z-1/2' 
 
_cell_length_a    11.7570 
_cell_length_b    12.2477 
_cell_length_c    10.2954 
_cell_angle_alpha  90.000 
_cell_angle_beta  106.532 
_cell_angle_gamma  90.000 
 
_shelx_F_squared_multiplier     1.000 
 
loop_ 
 _refln_index_h 
 _refln_index_k 
 _refln_index_l 
 _refln_F_squared_calc 
 _refln_F_squared_meas 
 _refln_F_squared_sigma 
 _refln_observed_status 
   2   0   0      705.49      762.21     11.60 o 
   3   0   0      373.37      401.46      5.74 o 
   4   0   0     1159.28     1193.58     20.07 o 
   5   0   0     2930.78     2755.38     32.81 o 
   6   0   0      625.76      697.41     12.10 o 
   7   0   0     2181.66     2307.84     33.78 o 
   8   0   0       11.94       12.78      1.89 o 
   9   0   0      247.84      266.28      7.33 o 
  10   0   0       17.80       18.64      3.13 o 
  11   0   0      356.39      379.57     11.50 o 
  12   0   0       42.79       53.78      5.09 o 
  13   0   0       52.98       68.18      8.00 o 
   1   1   0     3885.17     3918.66     39.49 o 
   2   1   0     1138.88     1121.65     10.17 o 
   3   1   0     2329.14     2281.48     21.65 o 
   4   1   0      362.33      369.05      4.42 o 
   5   1   0       30.74       21.60      1.02 o 
   6   1   0      283.44      241.39      3.57 o 
   7   1   0        0.10        1.51      0.87 o 
   8   1   0       39.99       35.25      2.00 o 
   9   1   0       37.83       36.32      2.21 o 
  10   1   0      377.85      393.87      7.89 o 
  11   1   0       76.33       82.58      4.09 o 
  12   1   0       13.01       10.81      2.46 o 
  13   1   0        2.80        5.28      2.59 o 
   0   2   0     5057.54     4893.96     50.05 o 
   1   2   0      192.19      174.25      1.94 o 
   2   2   0     4786.19     4759.38     36.42 o 
   3   2   0       18.04       18.77      0.99 o 
   4   2   0      172.12      175.92      3.63 o 
   5   2   0       70.31       67.71      1.82 o 
   6   2   0      368.01      353.94      6.48 o 
   7   2   0       56.30       49.21      2.65 o 
   8   2   0       46.52       46.56      2.15 o 
   9   2   0      140.29      146.64      3.76 o 
  10   2   0       16.57       15.25      2.04 o 
  11   2   0        0.16       -0.70      1.46 o 
  12   2   0        6.77        5.61      2.74 o 
  13   2   0       19.13       20.14      4.11 o 
   1   3   0    21423.69    20927.42    178.64 o 
   2   3   0     6180.78     6232.23     45.31 o 
   3   3   0     3103.88     3085.93     24.53 o 
   4   3   0       70.80       76.99      2.00 o 
   5   3   0      797.76      892.64      9.45 o 
   6   3   0     1735.59     1740.61     17.03 o 
   7   3   0      110.65       97.95      2.85 o 
   8   3   0      265.42      264.75      5.16 o 
   9   3   0      295.66      291.15      5.20 o 
  10   3   0      289.41      288.47      6.10 o 
  11   3   0       22.16       31.06      4.14 o 
  12   3   0       19.94       17.44      2.66 o 
  13   3   0        0.81        3.68      2.54 o 
   0   4   0    14883.79    14462.72    168.68 o 
   1   4   0    11644.09    11501.17     83.01 o 
   3   4   0     1342.84     1445.21     16.84 o 
   4   4   0      753.20      736.15      9.10 o 
   5   4   0      107.18       74.23      2.22 o 
   6   4   0      105.83       74.01      2.42 o 
   7   4   0      500.70      472.55      6.93 o 
   8   4   0        6.84        6.93      1.26 o 
   9   4   0      169.80      181.64      4.00 o 
  10   4   0       63.69       75.67      4.07 o 
  11   4   0      121.88      133.77      5.48 o 
  12   4   0      167.71      170.25     11.23 o 
  13   4   0       16.82       16.62      3.62 o 
   1   5   0      332.31      342.80      4.60 o 
   2   5   0     1876.96     1825.01     21.06 o 
   3   5   0      641.88      673.50      9.44 o 
   4   5   0     1491.29     1456.13     16.22 o 
   5   5   0      577.83      607.07      8.35 o 
   6   5   0      161.31      160.75      3.39 o 
   7   5   0       69.74       68.06      2.83 o 
   8   5   0      112.53      114.94      3.91 o 
   9   5   0      166.42      171.28      7.39 o 
  10   5   0        0.06        1.74      1.68 o 
  11   5   0       50.40       69.54      5.45 o 
  12   5   0        2.25        3.95      2.66 o 
   0   6   0      471.97      457.12     14.04 o 
   1   6   0      506.93      502.40      6.66 o 
   2   6   0     3474.42     3472.19     32.58 o 
   3   6   0      427.06      378.71      6.82 o 
   4   6   0       44.91       49.07      2.33 o 
   5   6   0       59.40       57.38      2.62 o 
   6   6   0      381.03      385.13      6.56 o 
   7   6   0        0.30        0.31      0.92 o 
   8   6   0        3.14        2.84      1.36 o 
   9   6   0      245.06      247.48      9.36 o 
  10   6   0       34.36       30.92      2.97 o 
  11   6   0       31.81       29.65      3.95 o 
  12   6   0       30.88       32.87      4.40 o 
   1   7   0     1987.51     1948.06     23.06 o 
   2   7   0     1087.84     1133.18     12.89 o 
   3   7   0      238.67      229.30      4.55 o 
   4   7   0      833.22      807.47     12.70 o 
   5   7   0      148.38      144.88      4.44 o 
   6   7   0      432.92      448.25      8.48 o 
   7   7   0      266.40      257.40      7.85 o 
   8   7   0        8.99        7.75      2.51 o 
   9   7   0        4.01        9.73      5.85 o 
  10   7   0      362.83      369.36     18.33 o 
  11   7   0       43.76       41.35      4.65 o 
  12   7   0        0.71        1.12      2.76 o 
   0   8   0      683.23      611.71     13.29 o 
   1   8   0      603.59      621.68     15.43 o 
   2   8   0      233.36      222.96      5.15 o 
   3   8   0        3.08        2.31      1.07 o 
   4   8   0        1.15        2.01      1.10 o 
   5   8   0        5.14        4.69      1.58 o 
   6   8   0       90.61       85.57      4.30 o 
   7   8   0        3.50        0.22      3.55 o 
   8   8   0        3.11        3.43      2.02 o 
   9   8   0       41.31       41.66      5.53 o 
  10   8   0        0.76       -0.95      5.11 o 
  11   8   0        0.60        3.23      2.75 o 
   1   9   0       84.83       82.08      3.67 o 
   2   9   0       79.39       77.56      3.67 o 
   3   9   0      888.88      861.48     12.62 o 
   4   9   0      336.84      339.19      6.50 o 
   5   9   0      187.97      182.74      6.51 o 
   6   9   0      148.60      135.39      7.95 o 
   7   9   0      331.66      351.44     13.10 o 
   8   9   0      230.06      233.49     13.66 o 
   9   9   0       36.17       53.11      6.46 o 
  10   9   0       25.61       34.11      5.49 o 
   0  10   0       13.90        8.85      2.54 o 
   1  10   0       28.00       21.97      2.34 o 
   2  10   0      699.07      656.48     10.83 o 
   3  10   0      248.65      266.39      8.85 o 
   4  10   0        3.24        8.57      3.37 o 
   5  10   0      137.16      116.27      8.13 o 
   6  10   0        9.48        8.87      3.66 o 
   7  10   0       72.94       72.38      8.77 o 
   8  10   0        0.04       -1.57      3.11 o 
   9  10   0       28.15       39.18      5.92 o 
  10  10   0        5.76        5.47      3.95 o 
   1  11   0       40.09       38.88      5.33 o 
   2  11   0       19.94       18.28      4.30 o 
   3  11   0       50.93       53.99     10.44 o 
   4  11   0      116.46      121.17      9.32 o 
   5  11   0       36.02       45.09      9.11 o 
   6  11   0       14.23       12.71      4.11 o 
   7  11   0        1.73       -0.76      2.92 o 
   8  11   0        7.04        8.14      3.82 o 
   9  11   0        0.29       -2.04      3.15 o 
   0  12   0        9.38        4.00      4.66 o 
   1  12   0      137.20      117.81      9.18 o 
   2  12   0      136.31      138.88     10.12 o 
   3  12   0       26.41       21.21      7.22 o 
   4  12   0        6.31        4.58      3.51 o 
   5  12   0        3.70       -2.44      4.89 o 
   6  12   0        2.67       -1.78      5.11 o 
   7  12   0        0.00       -1.78      5.77 o 
   8  12   0        0.29       -3.98      2.66 o 
   1  13   0       23.50       18.44      4.77 o 
   2  13   0        8.61        4.57      3.37 o 
   3  13   0       45.29       40.85      6.28 o 
   4  13   0       86.57       78.53      8.56 o 
   5  13   0       28.11       21.10      7.77 o 
   6  13   0        6.33        7.33      6.66 o 
   0  14   0        5.52       -0.44      5.55 o 
   1  14   0       54.26       53.53      7.38 o 
   2  14   0       91.94      103.60     10.33 o 
   3  14   0       78.34       82.08     10.11 o 
   4  14   0        1.18        1.89      3.85 o 
 -13   1   1        1.15       -3.76      2.67 o 
 -12   1   1       25.84       21.14      2.50 o 
 -11   1   1      133.99      130.52      4.49 o 
 -10   1   1      599.77      609.85      9.01 o 
  -9   1   1       76.20       77.62      2.89 o 
  -8   1   1      131.78      125.44      3.14 o 
  -7   1   1      135.52      111.53      2.54 o 
  -6   1   1       86.54       96.95      2.02 o 
  -5   1   1      139.39      134.26      2.05 o 
  -4   1   1        0.06        1.33      0.38 o 
  -3   1   1     4111.74     4098.14     31.19 o 
  -2   1   1        1.32        1.03      0.17 o 
  -1   1   1     3061.55     2817.52     19.53 o 
   0   1   1     1633.31     1454.82     10.83 o 
   1   1   1       68.24       69.79      2.44 o 
   2   1   1     2972.60     3089.73     42.14 o 
   3   1   1     2276.14     2357.67     23.15 o 
   4   1   1      632.66      688.70      8.03 o 
   5   1   1       14.44       18.60      1.14 o 
   6   1   1      110.36       98.32      2.61 o 
   7   1   1      762.20      743.83      8.89 o 
   8   1   1      384.85      371.38      8.58 o 
   9   1   1       15.61       17.64      1.79 o 
  10   1   1      296.79      306.52      6.88 o 
  11   1   1        6.55        3.85      1.92 o 
  12   1   1       15.23       11.22      3.14 o 
  13   1   1       29.86       35.47      4.55 o 
 -13   2   1       40.42       44.26      5.22 o 
 -12   2   1        8.85        9.87      2.26 o 
 -11   2   1        3.62        4.75      1.69 o 
 -10   2   1        0.85        2.11      1.24 o 
  -9   2   1      326.95      293.66      6.38 o 
  -8   2   1      472.39      459.86      6.44 o 
  -7   2   1      421.49      405.03      5.19 o 
  -6   2   1      567.47      653.67      9.73 o 
  -5   2   1     2843.37     3011.31     25.38 o 
  -4   2   1     4637.44     4475.58     34.53 o 
  -3   2   1     1427.77     1488.60     12.08 o 
  -2   2   1      606.25      563.96      5.19 o 
  -1   2   1      716.36      634.57      5.14 o 
   0   2   1     7490.62     7010.93     51.24 o 
   1   2   1     1351.24     1297.82     10.69 o 
   2   2   1     3344.31     3453.27     33.07 o 
   3   2   1     3748.34     3782.19     39.38 o 
   4   2   1      595.53      566.66      7.51 o 
   5   2   1       70.70       74.21      2.08 o 
   6   2   1      316.60      348.88      6.39 o 
   7   2   1        0.29        2.08      0.95 o 
   8   2   1     1393.99     1373.26     23.59 o 
   9   2   1     1272.33     1271.82     14.38 o 
  10   2   1      275.54      273.02      6.36 o 
  11   2   1        5.86        4.14      2.00 o 
  12   2   1       72.78       82.42      5.12 o 
  13   2   1       51.46       51.13      5.22 o 
 -13   3   1       10.90        7.53      2.97 o 
 -12   3   1      104.94       96.32      6.14 o 
 -11   3   1      219.30      205.75      5.77 o 
 -10   3   1      661.82      651.78     11.13 o 
  -9   3   1       93.27      102.55      2.99 o 
  -8   3   1       28.02       29.44      1.77 o 
  -7   3   1      161.03      151.82      3.14 o 
  -6   3   1      138.12      166.43      2.85 o 
  -5   3   1      249.95      272.89      3.91 o 
  -4   3   1       62.06       54.38      1.44 o 
  -3   3   1     5016.04     4867.90     35.72 o 
  -2   3   1     2094.88     2042.97     14.82 o 
  -1   3   1     5534.67     5328.96     36.81 o 
   0   3   1     1361.78     1365.64     10.73 o 
   1   3   1     2493.46     2499.14     18.91 o 
   2   3   1     2424.39     2381.45     25.94 o 
   3   3   1      225.72      211.04      6.21 o 
   4   3   1       45.46       39.48      2.02 o 
   5   3   1      121.54      109.36      6.39 o 
   6   3   1      142.27      140.59      3.30 o 
   7   3   1     1552.09     1515.74     23.13 o 
   8   3   1        0.29        0.59      1.25 o 
   9   3   1        5.79        4.00      1.32 o 
  10   3   1        0.92        1.68      2.02 o 
  11   3   1        4.37        1.91      1.77 o 
  12   3   1        2.72        4.81      2.11 o 
  13   3   1       37.46       37.94      5.65 o 
 -13   4   1        0.39       -2.92      2.37 o 
 -12   4   1      129.83      139.54      9.15 o 
 -11   4   1       41.20       46.39      3.29 o 
 -10   4   1       15.20       17.76      3.15 o 
  -9   4   1       65.49       63.30      2.58 o 
  -8   4   1       59.62       58.53      2.99 o 
  -7   4   1      365.41      356.93      5.31 o 
  -6   4   1      362.30      365.55      5.54 o 
  -5   4   1        4.21        8.61      0.97 o 
  -4   4   1       56.79       75.52      2.31 o 
  -3   4   1      137.07      138.42      2.70 o 
  -2   4   1       10.41       16.42      0.86 o 
  -1   4   1       39.29       36.03      1.14 o 
   0   4   1      240.63      221.56      2.89 o 
   1   4   1        0.24        0.93      0.49 o 
   2   4   1     2329.26     2381.46     23.89 o 
   3   4   1       90.71       75.36      4.61 o 
   4   4   1       44.98       47.27      2.44 o 
   5   4   1      440.89      420.05      5.93 o 
   6   4   1      115.85       99.76      3.86 o 
   7   4   1      318.03      307.73      7.02 o 
   8   4   1       42.31       40.81      3.70 o 
   9   4   1      142.78      131.18      5.65 o 
  10   4   1      138.49      137.64      5.14 o 
  11   4   1       38.35       40.23      3.44 o 
  12   4   1        4.34        5.72      2.12 o 
 -13   5   1        1.64        3.08      3.24 o 
 -12   5   1       21.68       26.47      4.30 o 
 -11   5   1       17.50       24.22      3.54 o 
 -10   5   1        0.69        0.24      1.44 o 
  -9   5   1       21.26       21.76      2.10 o 
  -8   5   1       84.47       82.03      2.95 o 
  -7   5   1      462.06      478.75      8.05 o 
  -6   5   1       20.36       22.56      1.89 o 
  -5   5   1      218.18      207.74      4.25 o 
  -4   5   1      221.72      245.88      5.49 o 
  -3   5   1       63.00       70.80      1.99 o 
  -2   5   1      455.08      427.96      5.57 o 
  -1   5   1       27.19       31.75      1.34 o 
   0   5   1      340.94      367.26      5.42 o 
   1   5   1      898.80      903.72     19.52 o 
   2   5   1     1048.86     1022.89     12.41 o 
   3   5   1      390.31      395.54      8.46 o 
   4   5   1      264.63      284.91      5.13 o 
   5   5   1      205.63      204.59      4.48 o 
   6   5   1       32.53       21.17      2.19 o 
   7   5   1       86.67       77.24      4.46 o 
   8   5   1      156.37      146.79      4.71 o 
   9   5   1      364.05      354.57      9.51 o 
  10   5   1      336.79      330.42      8.07 o 
  11   5   1        9.49        9.07      3.05 o 
  12   5   1        5.48        4.09      2.75 o 
 -12   6   1        2.53        3.24      2.67 o 
 -11   6   1        3.74        5.77      2.50 o 
 -10   6   1       45.87       37.73      4.03 o 
  -9   6   1      159.22      146.94      4.78 o 
  -8   6   1      528.13      515.05      8.24 o 
  -7   6   1      288.08      288.31      5.53 o 
  -6   6   1       58.73       54.08      3.18 o 
  -5   6   1     1249.41     1274.15     16.86 o 
  -4   6   1     2176.02     2172.23     23.45 o 
  -3   6   1     2013.58     2004.21     18.44 o 
  -2   6   1      118.41      125.77      3.22 o 
  -1   6   1     1396.51     1387.91     16.93 o 
   0   6   1       55.19       63.41      2.29 o 
   1   6   1       14.22       19.36      2.05 o 
   2   6   1      116.54      113.65      3.06 o 
   3   6   1      433.88      416.89      8.08 o 
   4   6   1      179.94      164.80      3.90 o 
   5   6   1      404.93      412.80      7.04 o 
   6   6   1      272.00      266.65      5.31 o 
   7   6   1       19.21       16.39      2.53 o 
   8   6   1      595.17      614.68     13.15 o 
   9   6   1      334.17      331.82     12.51 o 
  10   6   1       52.11       53.97      4.54 o 
  11   6   1      117.69      116.47     11.17 o 
  12   6   1       87.26       90.56      6.68 o 
 -12   7   1       33.74       34.76      4.61 o 
 -11   7   1        4.78        4.88      2.83 o 
 -10   7   1       52.55       56.17      4.94 o 
  -9   7   1        6.49        3.36      2.15 o 
  -8   7   1       14.20       19.41      2.25 o 
  -7   7   1        8.11        6.51      1.52 o 
  -6   7   1        0.05       -0.68      1.21 o 
  -5   7   1        9.69       11.22      1.70 o 
  -4   7   1        4.31        4.92      1.02 o 
  -3   7   1     1205.11     1135.95     12.76 o 
  -2   7   1     1931.05     1766.28     20.07 o 
  -1   7   1      153.93      140.00      4.19 o 
   0   7   1      319.26      319.01      6.45 o 
   1   7   1     2009.19     2008.83     21.94 o 
   2   7   1      304.63      340.16      6.04 o 
   3   7   1      396.09      364.92      9.30 o 
   4   7   1       35.69       27.92      2.52 o 
   5   7   1      228.23      226.89      7.72 o 
   6   7   1      269.20      258.22      8.14 o 
   7   7   1        4.20        1.93      1.49 o 
   8   7   1       80.37       76.70      5.05 o 
   9   7   1       23.94       27.60      5.64 o 
  10   7   1        3.68        3.64      3.11 o 
  11   7   1       15.47       24.75      4.48 o 
 -11   8   1       36.78       36.74      4.62 o 
 -10   8   1        0.88        0.72      3.26 o 
  -9   8   1        2.09        0.63      2.08 o 
  -8   8   1        0.01       -0.83      2.55 o 
  -7   8   1      444.03      453.65      8.51 o 
  -6   8   1      837.03      836.45     13.47 o 
  -5   8   1      115.31      106.75      3.65 o 
  -4   8   1       14.47       14.52      1.80 o 
  -3   8   1      110.78      102.62      3.80 o 
  -2   8   1       12.32        8.69      1.46 o 
  -1   8   1       20.03       20.80      1.87 o 
   0   8   1      176.56      186.54      5.29 o 
   1   8   1      625.23      636.68     10.96 o 
   2   8   1       13.99       14.63      1.70 o 
   3   8   1      142.21      163.65      4.36 o 
   4   8   1        4.45        3.83      1.12 o 
   5   8   1        0.86       -1.18      1.26 o 
   6   8   1      184.20      197.33      6.44 o 
   7   8   1       17.07       20.72      3.89 o 
   8   8   1        1.25        1.72      2.11 o 
   9   8   1        0.36        0.38      2.15 o 
  10   8   1      108.70      105.90      8.64 o 
  11   8   1      123.87      152.67     10.91 o 
 -11   9   1        2.62        0.05      2.73 o 
 -10   9   1        0.09       -0.33      2.36 o 
  -9   9   1        3.43        4.69      3.25 o 
  -8   9   1       31.09       41.52      7.22 o 
  -7   9   1      110.96      114.16      8.11 o 
  -6   9   1       60.26       55.66      4.89 o 
  -5   9   1       24.94       22.32      2.68 o 
  -4   9   1       35.80       30.20      2.63 o 
  -3   9   1       53.83       53.00      5.10 o 
  -2   9   1      211.79      215.93      7.28 o 
  -1   9   1       21.18       24.42      2.98 o 
   0   9   1      111.84      106.64      4.43 o 
   1   9   1        6.05        1.08      1.11 o 
   2   9   1      230.04      228.59      5.41 o 
   3   9   1        0.33        0.16      1.27 o 
   4   9   1      167.09      161.16      6.36 o 
   5   9   1      278.81      290.31      9.05 o 
   6   9   1       46.36       44.99      5.39 o 
   7   9   1      160.72      191.54      9.50 o 
   8   9   1        7.36       10.14      2.80 o 
   9   9   1       69.93       83.15      7.68 o 
  10   9   1       27.53       27.42      8.11 o 
 -10  10   1        0.35       -1.71      2.29 o 
  -9  10   1       30.57       29.07      6.00 o 
  -8  10   1       35.92       46.77      5.91 o 
  -7  10   1        2.45       -2.49      2.50 o 
  -6  10   1       14.97       18.66      6.44 o 
  -5  10   1      101.72      109.33     13.99 o 
  -4  10   1      823.62      803.25     15.43 o 
  -3  10   1      921.21      910.67     13.56 o 
  -2  10   1        4.29        4.12      1.57 o 
  -1  10   1       21.38       15.57      2.03 o 
   0  10   1       69.63       76.26      4.69 o 
   1  10   1       12.53        7.87      2.02 o 
   2  10   1       21.72       24.28      2.65 o 
   3  10   1      103.14      103.32      4.80 o 
   4  10   1       11.02        9.01      7.44 o 
   5  10   1       16.97       12.27      3.29 o 
   6  10   1        0.20        4.96      3.08 o 
   7  10   1      161.35      168.96     24.76 o 
   8  10   1       63.21       62.39      6.77 o 
   9  10   1       19.73       27.00      5.23 o 
  -9  11   1        2.45        8.00      6.00 o 
  -8  11   1        1.62       -2.00      4.66 o 
  -7  11   1        6.07        5.33      4.89 o 
  -6  11   1       13.60       23.32      6.66 o 
  -5  11   1      204.84      224.07     19.88 o 
  -4  11   1       69.68       73.51     10.44 o 
  -3  11   1      130.20      109.00      8.71 o 
  -2  11   1      289.41      267.42     21.77 o 
  -1  11   1      139.36      134.47      9.26 o 
   0  11   1      272.29      285.48     11.94 o 
   1  11   1       87.88       95.72      7.93 o 
   2  11   1        6.69       10.52      3.89 o 
   3  11   1       10.24       10.98      4.33 o 
   4  11   1       51.00       57.51      6.07 o 
   5  11   1       47.10       48.97      5.76 o 
   6  11   1       41.41       47.85      6.03 o 
   7  11   1        3.55       -0.66      3.04 o 
   8  11   1        7.92        8.69      3.92 o 
  -8  12   1       20.41       19.77      8.00 o 
  -7  12   1       28.19       27.10      8.00 o 
  -6  12   1      173.55      178.35     17.55 o 
  -5  12   1      231.94      222.23     11.54 o 
  -4  12   1       31.03       27.20      5.26 o 
  -3  12   1       61.56       51.03      6.43 o 
  -2  12   1      146.75      156.26     38.98 o 
  -1  12   1      107.98      110.71      8.94 o 
   0  12   1        2.21        2.60      2.97 o 
   1  12   1       85.10       72.10     14.10 o 
   2  12   1        1.85        4.66      3.22 o 
   3  12   1       52.41       46.43      6.52 o 
   4  12   1        4.22        5.33      5.55 o 
   5  12   1       81.33       84.15      7.81 o 
   6  12   1      132.32      137.57     18.21 o 
   7  12   1       11.07       18.88      5.44 o 
  -6  13   1        0.45       -4.89      4.44 o 
  -5  13   1      124.33      111.30      9.81 o 
  -4  13   1       92.65      104.81      9.58 o 
  -3  13   1        4.40        3.57      3.51 o 
  -2  13   1       14.83       10.60      4.78 o 
  -1  13   1       41.63       47.65      6.67 o 
   0  13   1       66.97       53.03      9.88 o 
   1  13   1        3.06        3.76      3.69 o 
   2  13   1       34.46       32.81      5.89 o 
   3  13   1        1.33        0.72      3.36 o 
   4  13   1       12.53       20.21      7.55 o 
   5  13   1        4.86        8.00      6.44 o 
   6  13   1       11.34       12.66      6.89 o 
  -4  14   1       34.80       35.57      6.43 o 
  -3  14   1       13.05       13.78      4.95 o 
  -2  14   1        0.03       -3.44      3.14 o 
  -1  14   1       15.29       10.22      4.47 o 
   0  14   1        4.59        2.77      3.69 o 
   1  14   1       13.79        5.76      3.85 o 
   2  14   1       21.53       10.21      5.00 o 
   3  14   1        1.71        7.11      3.98 o 
   4  14   1        1.29        0.67      5.55 o 
 -13   0   2      213.91      222.56      9.07 o 
 -12   0   2      318.43      328.88     12.55 o 
 -11   0   2       28.83       40.66      4.10 o 
 -10   0   2       65.13       66.06      5.00 o 
  -9   0   2      419.89      419.11      9.44 o 
  -8   0   2      642.05      629.41     13.34 o 
  -7   0   2     2103.41     2144.27     26.67 o 
  -6   0   2     1649.65     1616.65     20.36 o 
  -5   0   2     3948.93     4341.06     50.01 o 
  -4   0   2      297.63      303.20      5.73 o 
  -3   0   2     3291.26     3486.83     46.55 o 
  -2   0   2      149.12      125.55      4.00 o 
  -1   0   2     1194.87     1348.47     23.79 o 
   0   0   2      309.79      289.42      4.18 o 
   1   0   2      424.47      447.55      7.39 o 
   3   0   2      662.71      602.05     11.25 o 
   4   0   2     9012.16     9410.52    125.90 o 
   5   0   2      224.82      151.93      4.98 o 
   6   0   2     1065.56     1069.81     22.26 o 
   7   0   2      149.35      175.72      5.23 o 
   8   0   2     1258.94     1220.90     20.41 o 
   9   0   2       46.39       43.85      3.63 o 
  10   0   2      397.66      431.29     12.04 o 
  11   0   2      221.10      208.33     12.22 o 
  12   0   2      153.55      144.81     10.88 o 
 -14   1   2        8.54        7.77      5.77 o 
 -13   1   2        0.01       -2.37      2.58 o 
 -12   1   2       23.04       19.33      2.45 o 
 -11   1   2      188.98      188.85      7.63 o 
 -10   1   2      203.29      187.45      4.34 o 
  -9   1   2      134.64      139.51      3.54 o 
  -8   1   2      293.41      294.48      4.57 o 
  -7   1   2     1059.64     1110.15     11.52 o 
  -6   1   2     5255.12     5420.96     44.09 o 
  -5   1   2      613.89      684.22      7.06 o 
  -4   1   2       16.56       12.08      0.62 o 
  -3   1   2      780.98      781.47      6.41 o 
  -2   1   2    14652.20    14494.04    106.33 o 
  -1   1   2      869.52      878.34      7.21 o 
   0   1   2     1250.70     1285.42      9.79 o 
   1   1   2     6403.69     6733.40     63.05 o 
   2   1   2      928.81      984.38     10.61 o 
   3   1   2     3380.31     3518.74     34.07 o 
   4   1   2      320.50      358.42      8.47 o 
   5   1   2     2823.77     2980.42     33.19 o 
   6   1   2      432.89      432.86      6.47 o 
   7   1   2      256.64      242.88      5.19 o 
   8   1   2       13.42       13.18      1.51 o 
   9   1   2      786.07      745.12     14.29 o 
  10   1   2      118.01      120.20     15.35 o 
  11   1   2      149.20      157.80      7.62 o 
  12   1   2       33.96       32.00      5.44 o 
 -14   2   2        4.65       11.48      3.96 o 
 -13   2   2        0.79       -1.18      2.58 o 
 -12   2   2        1.99        2.32      2.09 o 
 -11   2   2       21.35       19.75      2.16 o 
 -10   2   2       49.06       49.41      2.73 o 
  -9   2   2       26.15       28.33      1.93 o 
  -8   2   2        3.28        3.61      0.87 o 
  -7   2   2       41.80       46.67      1.86 o 
  -6   2   2       66.63       56.84      1.84 o 
  -5   2   2     2449.47     2667.13     20.03 o 
  -4   2   2       21.96       21.84      1.03 o 
  -3   2   2       36.70       32.39      1.11 o 
  -2   2   2        4.62        8.93      0.47 o 
  -1   2   2      602.53      651.99      4.90 o 
   0   2   2     9774.91     9993.25     69.87 o 
   1   2   2      829.50      867.03      7.54 o 
   2   2   2     1805.65     1760.28     19.88 o 
   3   2   2       63.12       69.74      2.49 o 
   4   2   2       85.82       94.52      2.79 o 
   5   2   2      145.21      140.85      3.74 o 
   6   2   2     1599.70     1642.94     19.81 o 
   7   2   2       12.10       13.07      1.40 o 
   8   2   2       35.19       33.70      2.16 o 
   9   2   2        1.81        2.15      1.46 o 
  10   2   2        4.22        5.63      2.04 o 
  11   2   2        0.20       -0.70      1.82 o 
  12   2   2        5.79        5.44      2.83 o 
 -13   3   2       62.20       54.96      5.02 o 
 -12   3   2      125.07      116.02      5.69 o 
 -11   3   2      265.33      263.90      5.91 o 
 -10   3   2        5.75        4.08      1.21 o 
  -9   3   2      206.93      217.33      4.01 o 
  -8   3   2       17.91       16.00      1.33 o 
  -7   3   2      526.77      475.55      6.20 o 
  -6   3   2     1113.19     1055.08     11.03 o 
  -5   3   2        1.78        1.62      0.57 o 
  -4   3   2     4818.58     4937.18     38.04 o 
  -3   3   2     1402.49     1346.07     10.91 o 
  -2   3   2     3511.73     3627.45     24.42 o 
  -1   3   2     2264.75     2357.67     16.89 o 
   0   3   2       35.72       28.31      0.90 o 
   1   3   2      578.19      604.92      5.54 o 
   2   3   2     1562.90     1644.30     15.61 o 
   3   3   2      181.62      171.75      3.81 o 
   4   3   2      177.93      193.38      4.29 o 
   5   3   2     1323.32     1339.17     15.49 o 
   6   3   2      360.13      338.34      6.56 o 
   7   3   2      169.39      166.21      4.66 o 
   8   3   2      121.43      109.89      4.27 o 
   9   3   2      161.39      145.43      6.91 o 
  10   3   2      224.55      218.25      7.04 o 
  11   3   2       21.78       23.46      2.97 o 
  12   3   2       12.82       17.96      3.39 o 
 -13   4   2      131.39      142.98      9.23 o 
 -12   4   2      136.19      155.19      8.83 o 
 -11   4   2      114.67      133.60      6.09 o 
 -10   4   2       15.89       16.52      1.70 o 
  -9   4   2      167.05      162.54      3.71 o 
  -8   4   2     1147.72     1189.42     12.99 o 
  -7   4   2      169.37      184.85      4.61 o 
  -6   4   2       23.25       19.78      1.19 o 
  -5   4   2     3392.13     3449.08     31.42 o 
  -4   4   2     2671.96     2888.96     24.81 o 
  -3   4   2      531.54      510.43      5.91 o 
  -2   4   2     1323.85     1301.66     10.02 o 
  -1   4   2     2859.40     2919.02     22.03 o 
   0   4   2     3453.88     3434.01     25.80 o 
   1   4   2      906.59      995.56      9.70 o 
   2   4   2      327.94      354.70      4.68 o 
   3   4   2      540.89      543.13      9.70 o 
   4   4   2     2657.58     2598.71     29.83 o 
   5   4   2     1103.85     1079.88     13.27 o 
   6   4   2       29.46       31.88      2.18 o 
   7   4   2      401.32      369.89      6.88 o 
   8   4   2      388.11      379.91      7.29 o 
   9   4   2       15.43        9.78      2.55 o 
  10   4   2       53.11       43.86      4.37 o 
  11   4   2      238.88      243.80      7.18 o 
  12   4   2       30.35       29.33      3.39 o 
 -13   5   2        0.01        3.30      2.48 o 
 -12   5   2       47.17       48.29      4.83 o 
 -11   5   2      104.14      109.32      6.47 o 
 -10   5   2      457.38      431.28     11.72 o 
  -9   5   2        0.50        0.00      0.89 o 
  -8   5   2      334.45      316.01      5.21 o 
  -7   5   2      793.67      802.07      9.52 o 
  -6   5   2       42.83       31.66      1.50 o 
  -5   5   2      534.50      510.28      5.74 o 
  -4   5   2      279.80      284.88      4.47 o 
  -3   5   2      800.56      747.70      8.44 o 
  -2   5   2      443.29      433.93      5.56 o 
  -1   5   2        8.41        6.93      0.74 o 
   0   5   2      520.87      504.26      5.80 o 
   1   5   2       62.08       67.33      2.52 o 
   2   5   2      232.08      210.72      4.08 o 
   3   5   2      126.01      156.37      3.96 o 
   4   5   2      167.54      168.83      4.36 o 
   5   5   2      144.40      129.21      4.08 o 
   6   5   2      673.00      685.38     10.00 o 
   7   5   2     1092.75     1089.69     14.33 o 
   8   5   2      194.84      186.93      6.03 o 
   9   5   2       44.30       45.79      4.16 o 
  10   5   2      269.50      272.28      8.77 o 
  11   5   2      156.29      157.81      6.08 o 
  12   5   2       10.22        6.43      3.08 o 
 -12   6   2       37.67       29.45      4.16 o 
 -11   6   2       91.77       99.12      6.36 o 
 -10   6   2      243.95      245.43     10.63 o 
  -9   6   2       12.10       14.24      2.39 o 
  -8   6   2        0.02        1.72      0.93 o 
  -7   6   2      119.17      113.57      4.85 o 
  -6   6   2      118.17      118.38      2.51 o 
  -5   6   2      872.26      935.69     12.47 o 
  -4   6   2      276.95      271.32      5.07 o 
  -3   6   2     1352.70     1382.75     14.37 o 
  -2   6   2      883.82      881.94      9.96 o 
  -1   6   2     1696.30     1718.74     15.90 o 
   0   6   2       66.22       79.43      2.42 o 
   1   6   2        2.32        6.04      0.98 o 
   2   6   2      498.43      457.79      7.05 o 
   3   6   2      322.38      307.64      6.15 o 
   4   6   2      197.13      210.92      4.08 o 
   5   6   2        2.32        3.34      1.34 o 
   6   6   2      601.03      584.36     10.33 o 
   7   6   2      154.46      151.24      4.50 o 
   8   6   2        4.86        4.13      2.27 o 
   9   6   2       11.57       12.67      2.78 o 
  10   6   2       13.69       14.10      4.37 o 
  11   6   2        0.04       -0.54      2.41 o 
 -12   7   2        2.20       -0.14      2.60 o 
 -11   7   2      110.29      108.36      6.91 o 
 -10   7   2       70.77       71.23      5.46 o 
  -9   7   2      132.66      125.46      6.70 o 
  -8   7   2       87.63       84.72      4.23 o 
  -7   7   2       63.73       59.46      3.29 o 
  -6   7   2      429.65      440.61      6.89 o 
  -5   7   2       27.06       26.36      2.31 o 
  -4   7   2      234.50      235.13      4.27 o 
  -3   7   2       12.21       10.24      1.15 o 
  -2   7   2     1104.04     1048.35     11.87 o 
  -1   7   2      480.83      452.75      6.51 o 
   0   7   2      712.04      699.73      8.85 o 
   1   7   2        8.45        7.41      1.61 o 
   2   7   2        0.00       -0.65      0.78 o 
   3   7   2      484.86      458.81      7.56 o 
   4   7   2       23.43       22.20      2.15 o 
   5   7   2      195.89      201.62      5.51 o 
   6   7   2       22.56       22.16      2.47 o 
   7   7   2      307.90      316.14      9.14 o 
   8   7   2        0.02        0.17      2.04 o 
   9   7   2       21.62       18.92      3.25 o 
  10   7   2       14.00       17.97      3.40 o 
  11   7   2        1.79       -2.83      3.36 o 
 -11   8   2       18.18       11.38      3.32 o 
 -10   8   2        0.00        0.11      2.29 o 
  -9   8   2       31.38       23.04      3.48 o 
  -8   8   2      121.56      127.94     12.46 o 
  -7   8   2      120.65      111.71      3.91 o 
  -6   8   2      277.89      277.21      7.73 o 
  -5   8   2      221.50      227.85      4.81 o 
  -4   8   2       27.67       30.58      2.24 o 
  -3   8   2      533.01      522.33      7.43 o 
  -2   8   2      162.45      168.39      4.84 o 
  -1   8   2     1190.62     1175.15     14.96 o 
   0   8   2      396.70      381.30      6.22 o 
   1   8   2       13.96       15.36      1.54 o 
   2   8   2        4.25        7.60      1.34 o 
   3   8   2      119.09       98.76      3.78 o 
   4   8   2      550.82      559.45     10.05 o 
   5   8   2      678.96      689.16     11.86 o 
   6   8   2      314.51      297.99      9.26 o 
   7   8   2        0.81       -0.20      2.06 o 
   8   8   2        1.68       -1.13      1.92 o 
   9   8   2       14.67       20.24      3.48 o 
  10   8   2        0.41       -0.39      4.55 o 
 -11   9   2       10.46       11.61      3.49 o 
 -10   9   2       17.32       16.78      3.58 o 
  -9   9   2      160.91      168.29      7.62 o 
  -8   9   2       13.04       12.62      3.57 o 
  -7   9   2        1.74        4.22      4.22 o 
  -6   9   2       61.42       60.66      4.99 o 
  -5   9   2       79.15       82.63      6.80 o 
  -4   9   2     1235.74     1259.63     19.19 o 
  -3   9   2      157.00      151.47      4.64 o 
  -2   9   2       45.50       45.43      2.87 o 
  -1   9   2       79.59       79.71      3.95 o 
   0   9   2       90.84       87.87      3.38 o 
   1   9   2      127.53      127.13      3.84 o 
   2   9   2       10.03       11.00      1.57 o 
   3   9   2       17.77       18.88      2.05 o 
   4   9   2        3.41        0.99      1.52 o 
   5   9   2       38.49       42.55      4.53 o 
   6   9   2       52.56       47.04      5.44 o 
   7   9   2      223.53      232.72     10.35 o 
   8   9   2       98.82      107.29      6.63 o 
   9   9   2       41.52       55.54      7.77 o 
 -10  10   2      122.03      120.49      9.61 o 
  -9  10   2       60.98       69.86      8.88 o 
  -8  10   2       60.96       61.01      9.44 o 
  -7  10   2        6.84        8.00      5.11 o 
  -6  10   2        0.02        0.67      4.22 o 
  -5  10   2       30.05       36.47      4.30 o 
  -4  10   2       65.83       64.83      4.55 o 
  -3  10   2      920.69      930.60     13.74 o 
  -2  10   2      219.81      235.55      5.96 o 
  -1  10   2        0.13       -0.35      1.34 o 
   0  10   2        2.90        2.82      1.50 o 
   1  10   2      126.73      123.33      4.16 o 
   2  10   2      392.00      374.37      7.51 o 
   3  10   2       73.05       70.17      5.13 o 
   4  10   2       13.55       12.58      3.24 o 
   5  10   2       99.38       94.66     15.32 o 
   6  10   2      209.00      209.63     27.98 o 
   7  10   2       27.17       31.67      5.89 o 
   8  10   2        0.17        1.98      2.50 o 
   9  10   2       13.17       21.29      4.96 o 
  -9  11   2       80.64       76.69      7.81 o 
  -8  11   2       27.73       28.74      5.23 o 
  -7  11   2       57.92       70.63     10.44 o 
  -6  11   2        9.22        3.78      5.11 o 
  -5  11   2        7.42        5.72      4.00 o 
  -4  11   2       22.54       20.50      4.47 o 
  -3  11   2       36.93       30.91      8.44 o 
  -2  11   2       27.51       28.73      3.88 o 
  -1  11   2        3.64        3.15      2.66 o 
   0  11   2       83.69       68.58      5.41 o 
   1  11   2      140.77      119.75     21.77 o 
   2  11   2        3.29        3.04      2.22 o 
   3  11   2        7.64        7.55      4.89 o 
   4  11   2        3.37        3.92      3.15 o 
   5  11   2        1.72       -1.93      2.55 o 
   6  11   2        9.94       16.59      5.00 o 
   7  11   2        3.76        3.61      3.41 o 
   8  11   2       29.98       31.69      5.54 o 
  -8  12   2        4.57        9.24      4.07 o 
  -7  12   2        3.78        5.11      5.55 o 
  -6  12   2       13.14       10.22      6.00 o 
  -5  12   2        2.37        1.12      3.35 o 
  -4  12   2        7.96        8.51      3.98 o 
  -3  12   2      104.79      107.21     12.88 o 
  -2  12   2       52.78       48.58      6.19 o 
  -1  12   2       11.11       14.69      4.23 o 
   0  12   2       46.11       57.01      6.59 o 
   1  12   2        0.62        3.11      3.14 o 
   2  12   2        0.84       -2.49      3.44 o 
   3  12   2       13.01       19.14      5.00 o 
   4  12   2       19.19       15.33      4.78 o 
   5  12   2      145.85      161.12      9.98 o 
   6  12   2       93.79      114.91     13.55 o 
   7  12   2        3.86        8.91      4.36 o 
  -6  13   2        3.12        4.66      5.55 o 
  -5  13   2      131.41      149.88     11.12 o 
  -4  13   2      207.36      207.02     21.65 o 
  -3  13   2       81.46       57.97      7.22 o 
  -2  13   2        4.60        0.50      3.15 o 
  -1  13   2        0.00       -0.92      5.44 o 
   0  13   2       17.46       15.55      4.55 o 
   1  13   2       16.00       22.64      5.09 o 
   2  13   2        1.21       -1.39      3.44 o 
   3  13   2       31.93       26.43      7.77 o 
   4  13   2        1.86       -2.67      5.11 o 
   5  13   2        0.06        0.24      3.37 o 
  -4  14   2       23.80       26.67      5.69 o 
  -3  14   2       65.42       58.45      7.76 o 
  -2  14   2       35.00       43.97      6.99 o 
  -1  14   2        2.52        5.29      5.00 o 
   0  14   2        5.56        3.83      3.68 o 
   1  14   2       43.60       60.01      7.83 o 
   2  14   2       87.53      108.75     10.29 o 
   3  14   2       36.29       66.41     11.55 o 
 -14   1   3       47.11       49.94      6.43 o 
 -13   1   3        7.45        6.11      2.61 o 
 -12   1   3        7.78        6.80      1.85 o 
 -11   1   3        5.41        3.31      1.88 o 
 -10   1   3      206.00      209.25      4.62 o 
  -9   1   3       50.17       52.55      2.25 o 
  -8   1   3       26.71       27.28      1.80 o 
  -7   1   3      273.45      270.16      4.04 o 
  -6   1   3      242.80      233.85      4.98 o 
  -5   1   3       31.38       48.34      1.52 o 
  -4   1   3       72.61       94.57      1.68 o 
  -3   1   3     2513.61     2608.54     23.61 o 
  -2   1   3      364.50      385.24      4.40 o 
  -1   1   3     1089.48     1099.87      9.83 o 
   0   1   3     1983.22     2062.31     17.50 o 
   1   1   3     2625.14     2710.61     24.44 o 
   2   1   3      814.29      772.59      8.20 o 
   3   1   3     1798.69     1941.65     22.14 o 
   4   1   3       10.18        5.59      1.09 o 
   5   1   3        1.22       -0.30      0.90 o 
   6   1   3      416.97      388.79      7.27 o 
   7   1   3      171.75      177.79      4.85 o 
   8   1   3       20.86       27.46      2.59 o 
   9   1   3      147.53      136.73      5.29 o 
  10   1   3        1.43        0.27      1.87 o 
  11   1   3       12.61       11.31      3.89 o 
  12   1   3        0.48        3.44      2.83 o 
 -14   2   3        2.54        4.31      4.11 o 
 -13   2   3       35.69       36.59      3.65 o 
 -12   2   3       15.94       21.74      3.11 o 
 -11   2   3        1.84        1.90      1.34 o 
 -10   2   3       86.70       98.89      3.18 o 
  -9   2   3     1428.85     1353.41     16.38 o 
  -8   2   3      377.19      393.98      5.34 o 
  -7   2   3        0.67        0.18      0.59 o 
  -6   2   3      307.85      329.92      5.59 o 
  -5   2   3     2237.08     2263.51     19.44 o 
  -4   2   3     2481.05     2408.92     22.04 o 
  -3   2   3     1762.97     1801.94     13.76 o 
  -2   2   3     4603.13     4825.72     33.53 o 
  -1   2   3      616.39      612.78      4.83 o 
   0   2   3    11775.98    11614.72     89.56 o 
   1   2   3    12157.07    12641.18     97.46 o 
   2   2   3     1183.25     1271.66     13.54 o 
   3   2   3      278.56      246.32      3.91 o 
   4   2   3     1387.58     1510.20     16.30 o 
   5   2   3      286.08      281.30      5.63 o 
   6   2   3      119.69      124.74      3.01 o 
   7   2   3     1093.14     1111.84     21.62 o 
   8   2   3     1974.24     1943.84     27.74 o 
   9   2   3      118.90      113.75      7.30 o 
  10   2   3        4.35        1.83      2.32 o 
  11   2   3        7.08        5.76      3.04 o 
  12   2   3       78.21       81.04      6.90 o 
 -13   3   3        4.22        3.53      2.66 o 
 -12   3   3       12.54       17.43      2.92 o 
 -11   3   3        0.04        2.89      1.78 o 
 -10   3   3        1.85        1.59      1.03 o 
  -9   3   3       82.48       67.17      2.51 o 
  -8   3   3       83.77       92.84      2.53 o 
  -7   3   3        0.98       -0.25      0.83 o 
  -6   3   3      146.04      136.52      3.60 o 
  -5   3   3       26.49       28.24      1.58 o 
  -4   3   3       28.11       29.68      1.21 o 
  -3   3   3       81.23       75.67      1.65 o 
  -2   3   3      250.29      264.13      2.60 o 
  -1   3   3     1013.20     1075.85      8.02 o 
   0   3   3     1487.43     1496.65     11.35 o 
   1   3   3     2489.54     2438.97     21.04 o 
   2   3   3      489.89      490.22      6.32 o 
   3   3   3      369.83      349.34      6.09 o 
   4   3   3      105.58       88.00      2.56 o 
   5   3   3      663.21      683.51      9.58 o 
   6   3   3      133.65      119.85      3.90 o 
   7   3   3        5.09        4.71      1.56 o 
   8   3   3       39.68       37.66      3.39 o 
   9   3   3       81.95       81.46      6.20 o 
  10   3   3        0.09       -0.78      2.34 o 
  11   3   3        2.56        1.19      2.04 o 
 -13   4   3        1.35        3.29      2.71 o 
 -12   4   3       40.02       40.51      4.90 o 
 -11   4   3      189.17      172.81      5.91 o 
 -10   4   3       45.59       36.11      2.88 o 
  -9   4   3       18.63       21.59      1.51 o 
  -8   4   3       62.02       63.64      2.93 o 
  -7   4   3       30.04       27.11      1.92 o 
  -6   4   3       39.28       36.94      2.05 o 
  -5   4   3      266.98      287.65      4.85 o 
  -4   4   3       54.46       76.19      2.06 o 
  -3   4   3      663.68      680.77      6.07 o 
  -2   4   3      503.24      479.32      4.45 o 
  -1   4   3      374.07      391.20      4.05 o 
   0   4   3       13.82       13.22      0.89 o 
   1   4   3     1557.06     1674.32     16.33 o 
   2   4   3      534.32      578.72      7.41 o 
   3   4   3       87.08       79.48      3.44 o 
   4   4   3        2.17        5.91      1.24 o 
   5   4   3       23.61       24.20      2.36 o 
   6   4   3      483.38      482.41      7.69 o 
   7   4   3        8.08        8.47      1.61 o 
   8   4   3       41.36       45.96      3.65 o 
   9   4   3       60.63       55.44      6.10 o 
  10   4   3       41.07       54.38      4.84 o 
  11   4   3       15.41       14.92      2.73 o 
 -13   5   3        4.54        2.92      2.73 o 
 -12   5   3       20.11       30.40      4.65 o 
 -11   5   3       41.75       46.79      3.71 o 
 -10   5   3      254.83      253.94      8.14 o 
  -9   5   3       12.85        9.78      1.69 o 
  -8   5   3       10.50        9.29      1.53 o 
  -7   5   3       11.11       13.42      1.71 o 
  -6   5   3      415.31      409.20      7.37 o 
  -5   5   3      548.64      564.45      8.04 o 
  -4   5   3      257.40      262.69      3.87 o 
  -3   5   3     1214.09     1222.97     11.74 o 
  -2   5   3      212.38      237.68      3.17 o 
  -1   5   3      970.71      982.76      9.12 o 
   0   5   3     1249.14     1295.57     11.60 o 
   1   5   3      812.13      746.45      8.56 o 
   2   5   3     2986.10     2913.01     27.53 o 
   3   5   3      143.82      170.33      4.29 o 
   4   5   3        1.64        0.87      1.05 o 
   5   5   3       86.97       72.19      3.48 o 
   6   5   3      604.52      569.75     10.27 o 
   7   5   3     1133.18     1103.83     13.74 o 
   8   5   3        7.90        8.19      2.57 o 
   9   5   3       32.18       33.10      4.66 o 
  10   5   3        3.50        2.49      2.33 o 
  11   5   3       34.45       39.34      7.13 o 
 -13   6   3        5.16        1.38      2.93 o 
 -12   6   3        2.95        4.24      2.67 o 
 -11   6   3       10.63        8.76      3.85 o 
 -10   6   3       28.38       32.43      3.81 o 
  -9   6   3       63.76       74.51      3.97 o 
  -8   6   3      188.03      175.38      5.17 o 
  -7   6   3      100.88       89.42      4.08 o 
  -6   6   3       48.47       51.11      2.90 o 
  -5   6   3      813.82      781.66     10.53 o 
  -4   6   3      957.28      915.52     10.21 o 
  -3   6   3        9.82       10.09      0.98 o 
  -2   6   3        4.58        3.65      0.69 o 
  -1   6   3       26.55       20.45      1.35 o 
   0   6   3      801.17      768.09      8.43 o 
   1   6   3     1424.74     1420.44     14.82 o 
   2   6   3      129.73      129.63      2.93 o 
   3   6   3      315.57      320.80      5.30 o 
   4   6   3        7.08       10.78      1.65 o 
   5   6   3      110.74      104.33      4.15 o 
   6   6   3      214.02      226.40      5.52 o 
   7   6   3      924.84      878.28     15.30 o 
   8   6   3      291.11      296.35      9.16 o 
   9   6   3        0.83       -1.96      1.94 o 
  10   6   3        0.03       -2.23      2.13 o 
  11   6   3        2.51        5.64      2.93 o 
 -12   7   3       72.41       78.81      6.31 o 
 -11   7   3       47.04       50.36      4.99 o 
 -10   7   3        3.09        7.44      3.25 o 
  -9   7   3        4.68        3.38      2.34 o 
  -8   7   3       82.55       81.87      5.28 o 
  -7   7   3        3.31        3.58      1.53 o 
  -6   7   3       38.85       43.20      2.83 o 
  -5   7   3       35.37       32.33      1.73 o 
  -4   7   3        0.14        0.75      0.72 o 
  -3   7   3        5.77        5.96      0.96 o 
  -2   7   3       60.62       70.67      2.61 o 
  -1   7   3      494.82      474.70      6.69 o 
   0   7   3      187.08      166.92      3.67 o 
   1   7   3      158.56      147.59      3.12 o 
   2   7   3      642.80      635.44      8.24 o 
   3   7   3      276.34      277.45      7.41 o 
   4   7   3      458.21      455.76     11.44 o 
   5   7   3      801.93      780.27     12.94 o 
   6   7   3      361.12      369.36      9.14 o 
   7   7   3       49.49       58.38      4.84 o 
   8   7   3        4.80        0.50      2.84 o 
   9   7   3       12.31       12.61      3.04 o 
  10   7   3        2.35       -1.45      2.45 o 
 -11   8   3       30.22       33.80      5.38 o 
 -10   8   3       14.20       13.14      3.85 o 
  -9   8   3        2.34       -2.39      2.43 o 
  -8   8   3       11.51       19.30      3.07 o 
  -7   8   3       51.23       48.17      3.77 o 
  -6   8   3       76.76       76.82      3.65 o 
  -5   8   3      101.24       96.97      3.92 o 
  -4   8   3       15.38       19.26      1.54 o 
  -3   8   3      356.05      353.51      5.77 o 
  -2   8   3      500.21      491.36      8.16 o 
  -1   8   3      706.56      692.98      9.13 o 
   0   8   3       14.75       15.44      1.54 o 
   1   8   3       25.81       23.62      1.82 o 
   2   8   3       36.68       34.74      1.97 o 
   3   8   3      101.70      113.92      3.51 o 
   4   8   3        4.45        4.17      1.25 o 
   5   8   3      338.97      344.14      8.81 o 
   6   8   3      485.28      486.26     27.43 o 
   7   8   3        1.96        5.58      3.36 o 
   8   8   3        4.73        3.00      2.41 o 
   9   8   3       27.20       31.08      4.18 o 
  10   8   3       46.83       47.41      6.44 o 
 -11   9   3        0.01       -2.90      4.11 o 
 -10   9   3       48.02       48.43      7.66 o 
  -9   9   3       19.78       17.07      4.10 o 
  -8   9   3        0.57        3.01      2.72 o 
  -7   9   3       25.20       24.17      3.41 o 
  -6   9   3      155.55      174.73      5.48 o 
  -5   9   3      344.34      354.03      7.13 o 
  -4   9   3      161.62      183.79      8.39 o 
  -3   9   3      619.50      616.24     11.71 o 
  -2   9   3       98.09       91.57      3.92 o 
  -1   9   3      152.15      142.30      3.85 o 
   0   9   3      180.81      175.42      4.27 o 
   1   9   3      249.13      241.19      5.10 o 
   2   9   3      361.68      388.26      7.40 o 
   3   9   3        0.96        0.21      1.06 o 
   4   9   3      214.01      218.10      7.71 o 
   5   9   3       21.04       18.32      3.82 o 
   6   9   3      114.66      101.83     19.88 o 
   7   9   3       22.23       15.80      4.33 o 
   8   9   3       13.58       10.47      3.41 o 
   9   9   3       11.54       13.56      3.34 o 
 -10  10   3       12.05       11.16      4.47 o 
  -9  10   3       12.65       18.41      4.38 o 
  -8  10   3       19.33       18.51      4.27 o 
  -7  10   3       59.53       58.78      7.44 o 
  -6  10   3       30.43       26.49      3.14 o 
  -5  10   3       17.93       11.91      2.93 o 
  -4  10   3       56.04       56.63      4.19 o 
  -3  10   3       21.85       25.25      2.77 o 
  -2  10   3        8.36        9.84      2.17 o 
  -1  10   3        2.01        0.72      1.38 o 
   0  10   3       19.48       17.19      1.91 o 
   1  10   3       48.10       48.23      3.03 o 
   2  10   3       19.13       13.73      3.19 o 
   3  10   3        1.68        1.61      1.63 o 
   4  10   3       35.23       29.63      5.89 o 
   5  10   3        0.69        3.11      4.22 o 
   6  10   3      158.61      148.21      9.08 o 
   7  10   3      238.42      243.43     11.31 o 
   8  10   3       36.70       41.03      5.01 o 
  -9  11   3       15.66       12.37      4.32 o 
  -8  11   3       39.50       42.86     10.55 o 
  -7  11   3       98.05       96.22      8.15 o 
  -6  11   3       80.51       71.00      5.80 o 
  -5  11   3       80.89       67.60      6.98 o 
  -4  11   3       15.39       13.14      3.76 o 
  -3  11   3       13.33        8.51      2.97 o 
  -2  11   3       57.14       52.15      5.00 o 
  -1  11   3      368.74      359.92     13.27 o 
   0  11   3      241.79      239.49     10.91 o 
   1  11   3      154.59      155.40      7.19 o 
   2  11   3       66.92       61.26      6.08 o 
   3  11   3      131.35      134.15      8.05 o 
   4  11   3      314.43      332.07     12.58 o 
   5  11   3      205.52      198.21     10.52 o 
   6  11   3       24.77       32.30      5.38 o 
   7  11   3        0.10       -4.32      2.88 o 
  -8  12   3        1.41        6.27     10.44 o 
  -7  12   3       81.93       89.98      8.19 o 
  -6  12   3       34.97       34.82      4.59 o 
  -5  12   3        3.03        4.09      3.53 o 
  -4  12   3       25.78       21.20      7.33 o 
  -3  12   3        0.49        0.23      4.00 o 
  -2  12   3      305.22      290.45     21.77 o 
  -1  12   3       70.30       53.77      6.59 o 
   0  12   3       14.39        7.08      3.69 o 
   1  12   3       18.16       18.51      4.79 o 
   2  12   3       16.06        9.76      3.82 o 
   3  12   3      153.10      147.91      9.04 o 
   4  12   3        1.88        5.73      3.47 o 
   5  12   3      178.19      181.36     10.68 o 
   6  12   3       72.45       95.41     15.99 o 
  -6  13   3        9.37       10.38      3.39 o 
  -5  13   3        1.89        5.53      3.95 o 
  -4  13   3       16.64       10.23      4.36 o 
  -3  13   3       42.46       43.75     15.77 o 
  -2  13   3        1.39        1.19      3.41 o 
  -1  13   3       44.18       40.31      6.17 o 
   0  13   3       28.31       25.95      5.25 o 
   1  13   3       24.50       18.28      4.86 o 
   2  13   3        1.23        3.78      5.11 o 
   3  13   3       41.44       38.23      5.81 o 
   4  13   3       75.00       78.36      7.90 o 
  -4  14   3       17.67       14.24      4.93 o 
  -3  14   3        5.06       10.34      6.44 o 
  -2  14   3        3.52        6.33      4.40 o 
  -1  14   3        6.60       11.21      4.47 o 
   0  14   3        0.02        2.33      3.77 o 
   1  14   3        0.37       -1.56      3.44 o 
   2  14   3        6.94        8.00      6.66 o 
 -14   0   4       91.76      107.72     12.66 o 
 -13   0   4      165.57      171.46     13.77 o 
 -12   0   4       67.19       67.43      5.59 o 
 -11   0   4        0.00        0.22      2.51 o 
 -10   0   4      292.40      256.96     10.52 o 
  -9   0   4       78.64       84.32      8.55 o 
  -8   0   4      673.59      695.33     15.51 o 
  -7   0   4      287.54      313.87     10.27 o 
  -6   0   4      243.54      224.65      5.52 o 
  -5   0   4       80.83       91.39      5.26 o 
  -4   0   4       12.51       32.87      4.66 o 
  -3   0   4      142.07      219.21      9.99 o 
  -2   0   4      375.61      331.30      7.23 o 
  -1   0   4     1726.43     1757.00     30.09 o 
   0   0   4     4594.81     4911.50     82.21 o 
   1   0   4      337.99      343.85      5.73 o 
   2   0   4     1223.62     1395.35     18.37 o 
   3   0   4     8268.54     8552.48    115.23 o 
   4   0   4     1707.23     1614.44     25.50 o 
   5   0   4      321.34      269.26      7.51 o 
   6   0   4      384.73      369.00     11.37 o 
   7   0   4        0.07       -0.08      1.96 o 
   8   0   4       91.47       99.19      7.18 o 
   9   0   4      113.19      146.81     11.10 o 
  10   0   4        5.75        7.77      4.66 o 
  11   0   4        3.56        2.44      4.00 o 
 -14   1   4        3.88        4.02      3.83 o 
 -13   1   4       27.46       40.52      4.65 o 
 -12   1   4      172.75      163.16      9.65 o 
 -11   1   4       55.80       49.67      4.56 o 
 -10   1   4      458.35      462.53     10.33 o 
  -9   1   4      772.76      791.99     16.06 o 
  -8   1   4        8.15        8.04      1.22 o 
  -7   1   4     1725.00     1722.33     18.18 o 
  -6   1   4      544.37      542.08      6.19 o 
  -5   1   4       21.35       27.80      1.11 o 
  -4   1   4     1004.55     1029.09     13.85 o 
  -3   1   4     2648.18     2713.19     28.84 o 
  -2   1   4     4128.86     4231.76     44.13 o 
  -1   1   4      242.02      262.41      3.59 o 
   0   1   4      675.14      743.93      9.13 o 
   1   1   4        1.58        3.08      0.55 o 
   2   1   4     2382.48     2483.16     25.03 o 
   3   1   4      166.54      216.78      3.98 o 
   4   1   4        0.55        0.37      0.81 o 
   5   1   4      523.49      521.31      8.73 o 
   6   1   4       75.90       75.81      3.55 o 
   7   1   4        0.16        2.55      1.61 o 
   8   1   4        6.13        7.18      2.10 o 
   9   1   4       20.07       20.87      3.76 o 
  10   1   4       71.36       72.81      6.57 o 
  11   1   4        3.32        3.58      3.13 o 
 -14   2   4        0.40       -1.81      3.78 o 
 -13   2   4        0.81        1.69      2.78 o 
 -12   2   4       17.71       17.93      3.78 o 
 -11   2   4       66.42       74.63      4.66 o 
 -10   2   4      163.22      167.89      6.57 o 
  -9   2   4      117.26      111.27      4.10 o 
  -8   2   4       30.96       30.67      1.87 o 
  -7   2   4       82.88       89.11      2.68 o 
  -6   2   4      144.51      124.65      2.95 o 
  -5   2   4        3.63        6.05      1.16 o 
  -4   2   4     1568.45     1648.40     16.81 o 
  -3   2   4       29.53       26.08      1.66 o 
  -2   2   4      469.61      468.78      5.15 o 
  -1   2   4      158.75      185.49      2.53 o 
   0   2   4       31.62       34.25      0.94 o 
   1   2   4       89.83       82.51      1.71 o 
   2   2   4       10.68       15.23      1.09 o 
   3   2   4       29.50       36.16      1.60 o 
   4   2   4        0.89        1.21      0.96 o 
   5   2   4       95.81      106.84      2.77 o 
   6   2   4       71.34       76.19      2.80 o 
   7   2   4      136.61      134.31      4.82 o 
   8   2   4        0.03       -2.50      1.67 o 
   9   2   4       11.95       14.52      6.11 o 
  10   2   4       27.79       32.18      4.63 o 
  11   2   4        0.00       -2.95      2.59 o 
 -13   3   4       78.87       92.11      7.40 o 
 -12   3   4        4.87        7.60      2.82 o 
 -11   3   4        0.12       -2.87      1.91 o 
 -10   3   4       94.80       94.75      4.41 o 
  -9   3   4       25.65       23.19      2.53 o 
  -8   3   4      252.35      242.31      7.02 o 
  -7   3   4     1022.70     1037.58     15.66 o 
  -6   3   4     1815.21     1899.44     22.75 o 
  -5   3   4        0.26        4.50      0.79 o 
  -4   3   4      146.10      146.24      2.01 o 
  -3   3   4      132.62      116.42      1.83 o 
  -2   3   4      154.88      125.56      1.90 o 
  -1   3   4      365.45      373.81      3.66 o 
   0   3   4     2113.75     2100.22     16.39 o 
   1   3   4       32.19       30.02      1.21 o 
   2   3   4     1545.67     1646.91     21.89 o 
   3   3   4      731.25      693.25      8.08 o 
   4   3   4      874.20      881.27     10.55 o 
   5   3   4      404.51      407.14      6.48 o 
   6   3   4        0.05       -0.56      1.08 o 
   7   3   4       15.07       13.35      2.10 o 
   8   3   4       37.23       43.01      4.95 o 
   9   3   4      243.84      240.60      9.73 o 
  10   3   4       76.95       77.70      5.85 o 
  11   3   4        2.29        1.84      2.65 o 
 -13   4   4       88.40      103.61      7.04 o 
 -12   4   4       41.41       51.69      4.90 o 
 -11   4   4        0.02       -2.74      1.83 o 
 -10   4   4       56.51       63.30      4.18 o 
  -9   4   4      541.22      550.39     10.88 o 
  -8   4   4      970.07      989.10     16.85 o 
  -7   4   4      295.45      287.50      8.14 o 
  -6   4   4       76.03       78.83      3.05 o 
  -5   4   4      116.92      135.68      2.87 o 
  -4   4   4      992.41     1014.23     10.73 o 
  -3   4   4        0.33        1.08      0.48 o 
  -2   4   4       56.02       54.64      1.67 o 
  -1   4   4     1889.55     1820.06     15.29 o 
   0   4   4      128.46      128.22      3.09 o 
   1   4   4      780.27      852.96      9.39 o 
   2   4   4     2286.82     2411.92     24.87 o 
   3   4   4     2150.46     2118.73     25.11 o 
   4   4   4     2241.29     2154.92     23.69 o 
   5   4   4       90.46       83.71      4.20 o 
   6   4   4        4.08        5.26      1.33 o 
   7   4   4       71.42       73.03      3.64 o 
   8   4   4        0.08       -1.91      2.13 o 
   9   4   4       71.67       74.06      5.60 o 
  10   4   4        0.09       -1.61      2.24 o 
  11   4   4        0.38       -1.37      2.97 o 
 -13   5   4        0.00       -3.11      4.00 o 
 -12   5   4        0.05        0.68      2.35 o 
 -11   5   4        3.99        1.20      2.19 o 
 -10   5   4       51.57       46.62      3.80 o 
  -9   5   4       14.60        6.99      1.81 o 
  -8   5   4      128.83      116.60      4.31 o 
  -7   5   4      280.11      282.94      6.10 o 
  -6   5   4     1295.60     1322.38     17.15 o 
  -5   5   4      155.89      145.69      3.51 o 
  -4   5   4      943.74      969.87     11.70 o 
  -3   5   4      366.84      363.58      4.26 o 
  -2   5   4     1807.84     1749.19     14.94 o 
  -1   5   4      172.45      153.82      2.74 o 
   0   5   4       40.25       40.97      1.75 o 
   1   5   4      259.74      276.15      4.36 o 
   2   5   4       39.55       42.74      1.99 o 
   3   5   4      110.30      112.60      7.60 o 
   4   5   4        4.68        6.74      1.54 o 
   5   5   4      287.44      292.93      7.60 o 
   6   5   4       24.24       22.44      1.99 o 
   7   5   4       25.82       24.10      2.59 o 
   8   5   4       40.05       32.67      4.71 o 
   9   5   4      111.24      114.41     10.83 o 
  10   5   4        7.67        8.15      4.70 o 
 -12   6   4       64.41       67.07      9.66 o 
 -11   6   4       78.70       80.58      7.29 o 
 -10   6   4       40.18       46.85      4.61 o 
  -9   6   4        1.65        0.43      1.74 o 
  -8   6   4      289.07      305.28      6.99 o 
  -7   6   4      182.32      199.62      5.23 o 
  -6   6   4      263.51      263.49      5.82 o 
  -5   6   4      200.34      194.84      4.34 o 
  -4   6   4       37.26       45.45      1.83 o 
  -3   6   4      651.59      633.31      6.97 o 
  -2   6   4       16.21       13.85      1.19 o 
  -1   6   4      147.71      160.68      3.03 o 
   0   6   4      140.15      146.01      3.11 o 
   1   6   4     1643.46     1736.67     17.73 o 
   2   6   4      880.69      856.87     10.15 o 
   3   6   4       71.22       76.70      2.55 o 
   4   6   4       21.22       21.96      2.21 o 
   5   6   4      138.83      133.13      4.76 o 
   6   6   4       88.56       93.20      4.06 o 
   7   6   4        1.37        1.32      1.86 o 
   8   6   4       66.00       59.15      4.95 o 
   9   6   4        2.47        2.51      2.46 o 
  10   6   4       14.03       13.55      3.38 o 
 -12   7   4       18.96       15.60      4.61 o 
 -11   7   4        6.67        5.48      4.00 o 
 -10   7   4        5.70        6.32      3.55 o 
  -9   7   4      130.39      141.44      7.74 o 
  -8   7   4       98.35      100.41      5.13 o 
  -7   7   4      909.73      911.07     13.99 o 
  -6   7   4        0.16       -0.60      1.04 o 
  -5   7   4       63.00       64.53      2.98 o 
  -4   7   4       66.40       66.34      2.38 o 
  -3   7   4      321.91      329.75      4.45 o 
  -2   7   4       68.79       66.43      2.14 o 
  -1   7   4      224.02      219.32      3.88 o 
   0   7   4       82.44       77.72      2.48 o 
   1   7   4        1.83        1.89      0.94 o 
   2   7   4      314.80      323.17      5.37 o 
   3   7   4       66.80       65.08      4.30 o 
   4   7   4      205.39      196.12      7.04 o 
   5   7   4      180.10      193.11      5.66 o 
   6   7   4      199.31      191.80      7.41 o 
   7   7   4       12.35       14.96      3.68 o 
   8   7   4        1.97        3.94      2.73 o 
   9   7   4       13.14       13.72      3.68 o 
 -11   8   4        0.07        1.60      3.37 o 
 -10   8   4        4.78        9.84      3.53 o 
  -9   8   4       96.31       92.22      6.10 o 
  -8   8   4      474.50      469.03     12.71 o 
  -7   8   4       43.84       42.51      3.54 o 
  -6   8   4        3.56        2.45      1.44 o 
  -5   8   4       10.23        6.58      1.49 o 
  -4   8   4       65.38       63.36      2.42 o 
  -3   8   4      428.81      419.69      6.07 o 
  -2   8   4      165.49      159.40      3.42 o 
  -1   8   4       48.53       47.53      2.18 o 
   0   8   4       62.76       58.84      2.77 o 
   1   8   4       49.03       51.82      2.43 o 
   2   8   4       96.81      103.27      3.14 o 
   3   8   4      654.16      646.13      9.47 o 
   4   8   4      316.32      312.59      9.84 o 
   5   8   4       85.71       94.18      5.87 o 
   6   8   4        0.07        2.67      2.87 o 
   7   8   4        0.15       -2.81      2.00 o 
   8   8   4       24.09       27.34      4.01 o 
   9   8   4        0.04        2.07      2.67 o 
 -11   9   4        0.12       -2.38      2.92 o 
 -10   9   4       13.35       12.78      4.05 o 
  -9   9   4       36.27       45.11      5.89 o 
  -8   9   4       54.38       52.56      4.80 o 
  -7   9   4       60.25       63.10      5.02 o 
  -6   9   4      215.08      208.32      5.91 o 
  -5   9   4      649.21      657.45     11.84 o 
  -4   9   4      234.32      221.07      5.06 o 
  -3   9   4      674.45      633.29     11.33 o 
  -2   9   4      156.37      144.13      3.52 o 
  -1   9   4        8.24        6.47      1.27 o 
   0   9   4      196.32      208.76      4.27 o 
   1   9   4        0.06       -0.14      1.07 o 
   2   9   4        0.57       -0.62      1.08 o 
   3   9   4        6.13        3.96      1.90 o 
   4   9   4        4.75        1.58      2.12 o 
   5   9   4       15.78       13.24      3.79 o 
   6   9   4      137.10      118.89      9.99 o 
   7   9   4       53.23       42.75      7.25 o 
   8   9   4       57.93       50.05      5.22 o 
 -10  10   4       53.31       69.76      7.52 o 
  -9  10   4        1.98        4.04      3.22 o 
  -8  10   4       10.88       11.60      3.83 o 
  -7  10   4       38.44       40.58      8.77 o 
  -6  10   4      520.01      519.53     21.15 o 
  -5  10   4       72.83       79.50      4.40 o 
  -4  10   4       20.51       22.10      2.59 o 
  -3  10   4        1.12       -0.71      1.32 o 
  -2  10   4        0.32        0.85      1.32 o 
  -1  10   4       13.83       17.97      1.84 o 
   0  10   4      247.37      261.60      5.43 o 
   1  10   4      495.58      523.58     13.10 o 
   2  10   4       94.74       99.96      4.16 o 
   3  10   4       15.26       14.46      2.97 o 
   4  10   4        0.01       -1.01      2.56 o 
   5  10   4       65.17       68.26      8.00 o 
   6  10   4       75.24       84.96      7.74 o 
   7  10   4       18.17       24.03      5.07 o 
  -9  11   4       10.84        7.11     10.11 o 
  -8  11   4        0.88        2.69      3.44 o 
  -7  11   4       40.47       29.82      5.02 o 
  -6  11   4       42.27       40.76      4.60 o 
  -5  11   4       57.22       58.53      5.15 o 
  -4  11   4       38.97       42.31      3.81 o 
  -3  11   4        1.78        0.20      1.85 o 
  -2  11   4        1.42        1.30      1.79 o 
  -1  11   4       15.01       15.01      2.51 o 
   0  11   4       81.46       85.40      4.21 o 
   1  11   4       16.86       15.68      2.37 o 
   2  11   4       45.20       46.41      5.38 o 
   3  11   4       66.87       73.25     13.99 o 
   4  11   4        0.25        6.63      3.49 o 
   5  11   4       28.46       41.75      5.91 o 
   6  11   4        4.67        0.44      4.44 o 
  -8  12   4        4.33       -1.03      3.25 o 
  -7  12   4        9.17       10.04      3.89 o 
  -6  12   4        3.60        2.09      2.95 o 
  -5  12   4       22.27       26.55      4.02 o 
  -4  12   4        3.15        3.38      2.64 o 
  -3  12   4        3.28        3.86      3.11 o 
  -2  12   4        7.14        9.34      2.87 o 
  -1  12   4       19.69       22.96      3.63 o 
   0  12   4        0.03       -2.73      1.82 o 
   1  12   4        7.07       10.35      2.67 o 
   2  12   4       21.44       21.66      4.54 o 
   3  12   4       30.96       28.43      5.01 o 
   4  12   4       82.40       91.46      9.00 o 
   5  12   4       15.92       11.91      4.40 o 
  -6  13   4       53.82       52.48      6.25 o 
  -5  13   4      235.37      255.33      9.93 o 
  -4  13   4      126.43      135.02      8.33 o 
  -3  13   4       31.96       28.53      4.84 o 
  -2  13   4       29.50       35.82      4.42 o 
  -1  13   4       54.16       60.58      5.38 o 
   0  13   4       44.05       48.53      7.62 o 
   1  13   4        9.41       12.66      6.89 o 
   2  13   4        5.28        1.26      3.44 o 
   3  13   4        2.22        0.40      3.15 o 
  -2  14   4        4.87        7.46      3.17 o 
  -1  14   4        0.36        0.38      2.71 o 
 -14   1   5        2.35        0.41      3.53 o 
 -13   1   5        4.47        8.00      3.93 o 
 -12   1   5        9.53       10.63      3.85 o 
 -11   1   5      269.72      275.10      7.22 o 
 -10   1   5      646.57      633.69     11.20 o 
  -9   1   5      201.95      193.47      6.62 o 
  -8   1   5        0.15        1.00      0.74 o 
  -7   1   5      351.75      342.17      5.65 o 
  -6   1   5     1244.36     1248.91     14.87 o 
  -5   1   5       26.96       19.19      1.63 o 
  -4   1   5     2591.99     2765.74     40.25 o 
  -3   1   5     1626.31     1675.79     18.84 o 
  -2   1   5      395.98      407.99      9.59 o 
  -1   1   5     1473.21     1488.65     18.99 o 
   0   1   5       53.30       49.76      2.53 o 
   1   1   5     1391.46     1413.60     14.85 o 
   2   1   5     1648.27     1717.76     16.88 o 
   3   1   5       10.27       12.39      1.22 o 
   4   1   5        4.29        3.21      0.94 o 
   5   1   5      545.48      526.34      8.24 o 
   6   1   5      694.12      670.69     11.09 o 
   7   1   5       25.40       32.52      2.81 o 
   8   1   5        3.35        3.31      2.74 o 
   9   1   5        4.73        2.43      2.72 o 
  10   1   5       41.86       41.98      5.50 o 
 -13   2   5        2.58        0.41      3.29 o 
 -12   2   5      164.77      153.86     10.29 o 
 -11   2   5      101.62       93.60      5.43 o 
 -10   2   5       10.16       14.05      2.17 o 
  -9   2   5      178.99      182.34      5.58 o 
  -8   2   5        5.14        7.80      1.10 o 
  -7   2   5        0.93        1.72      0.70 o 
  -6   2   5      295.43      278.88      4.04 o 
  -5   2   5     5856.87     5901.51     69.99 o 
  -4   2   5     1554.37     1600.84     16.73 o 
  -3   2   5       83.20       90.18      1.71 o 
  -2   2   5       73.43       78.23      1.96 o 
  -1   2   5     1595.33     1584.39     17.94 o 
   0   2   5     1616.94     1621.55     18.56 o 
   1   2   5      148.59      137.91      2.51 o 
   2   2   5     1281.77     1378.68     15.05 o 
   3   2   5       47.56       53.65      2.04 o 
   4   2   5      130.61      115.79      4.10 o 
   5   2   5       74.94       82.55      2.93 o 
   6   2   5      298.82      312.08      8.11 o 
   7   2   5       74.47       69.49      3.88 o 
   8   2   5       39.56       28.27      4.55 o 
   9   2   5       66.86       58.34      5.96 o 
  10   2   5       17.07       12.76      5.55 o 
 -13   3   5       22.37       27.20      5.25 o 
 -12   3   5       19.91       17.21      4.36 o 
 -11   3   5      426.81      443.69     12.15 o 
 -10   3   5      450.28      488.47     10.36 o 
  -9   3   5      332.53      309.11      7.47 o 
  -8   3   5      631.46      635.86     11.45 o 
  -7   3   5      165.10      161.95      4.60 o 
  -6   3   5      509.90      494.90      7.55 o 
  -5   3   5      177.32      176.89      3.11 o 
  -4   3   5     1136.80     1237.78     11.23 o 
  -3   3   5       93.85       98.12      2.70 o 
  -2   3   5      115.65      135.70      2.53 o 
  -1   3   5      214.54      233.29      3.49 o 
   0   3   5       22.44       24.74      1.03 o 
   1   3   5     1593.24     1598.18     14.69 o 
   2   3   5     1961.41     2012.08     19.61 o 
   3   3   5      251.22      255.76      4.20 o 
   4   3   5      383.01      368.59      7.11 o 
   5   3   5      221.38      219.19      5.27 o 
   6   3   5      941.34      926.89     12.82 o 
   7   3   5      370.59      383.45     17.31 o 
   8   3   5       43.89       29.60      4.47 o 
   9   3   5       12.61       10.76      3.00 o 
  10   3   5       36.64       47.67      5.05 o 
 -13   4   5        5.61        5.21      3.85 o 
 -12   4   5        1.36       -0.40      2.90 o 
 -11   4   5        7.63        4.96      2.60 o 
 -10   4   5        0.46       -1.12      1.67 o 
  -9   4   5       67.81       53.27      3.60 o 
  -8   4   5        0.42        0.15      1.19 o 
  -7   4   5      905.18      966.06     13.51 o 
  -6   4   5        3.18        2.96      1.05 o 
  -5   4   5       68.33       74.43      2.07 o 
  -4   4   5      210.79      222.38      3.11 o 
  -3   4   5      718.72      739.48      7.48 o 
  -2   4   5      623.05      653.17      6.87 o 
  -1   4   5      133.96      154.91      2.79 o 
   0   4   5     1138.56     1144.17     11.93 o 
   1   4   5      482.74      547.84      6.25 o 
   2   4   5       21.07       29.70      1.60 o 
   3   4   5      531.16      502.18      7.66 o 
   4   4   5       66.41       61.80      2.93 o 
   5   4   5       68.56       67.35      3.47 o 
   6   4   5       19.32       17.17      1.90 o 
   7   4   5       42.45       38.57      3.99 o 
   8   4   5       28.50       24.58      3.70 o 
   9   4   5        1.62       -1.81      2.23 o 
  10   4   5       60.39       60.38      5.59 o 
 -13   5   5       75.42       84.90      8.13 o 
 -12   5   5        0.38       -2.43      2.88 o 
 -11   5   5      101.50      106.51      8.24 o 
 -10   5   5      118.37      111.84      6.38 o 
  -9   5   5       69.13       66.68      5.23 o 
  -8   5   5      100.39       95.55      8.59 o 
  -7   5   5        6.03        4.42      1.35 o 
  -6   5   5      525.16      510.92      8.36 o 
  -5   5   5       23.76       27.90      1.76 o 
  -4   5   5     1630.90     1645.31     16.22 o 
  -3   5   5      892.35      891.74      9.67 o 
  -2   5   5      571.85      611.53      6.76 o 
  -1   5   5      526.50      507.35      6.46 o 
   0   5   5        1.41        2.77      0.83 o 
   1   5   5      441.75      436.90      6.10 o 
   2   5   5       71.40       81.94      4.68 o 
   3   5   5      245.15      237.85      4.98 o 
   4   5   5       60.98       56.55      2.88 o 
   5   5   5      334.24      326.54      6.12 o 
   6   5   5       10.12       13.27      1.91 o 
   7   5   5       86.64       77.77      4.89 o 
   8   5   5       59.43       54.18      4.97 o 
   9   5   5        0.05        0.60      3.11 o 
  10   5   5       70.05       79.23      6.48 o 
 -12   6   5       54.33       69.52     10.88 o 
 -11   6   5        0.02        0.91      3.78 o 
 -10   6   5       11.00       18.99      4.00 o 
  -9   6   5       27.94       31.15      3.09 o 
  -8   6   5       16.96       20.23      2.24 o 
  -7   6   5        7.67        7.71      1.57 o 
  -6   6   5      313.35      313.83      5.82 o 
  -5   6   5      983.22      971.16     12.24 o 
  -4   6   5     1301.61     1303.68     13.64 o 
  -3   6   5       87.69       86.65      2.08 o 
  -2   6   5       81.48       77.07      2.07 o 
  -1   6   5      765.98      752.11      9.00 o 
   0   6   5     1852.17     1817.79     18.41 o 
   1   6   5      797.81      817.78      9.81 o 
   2   6   5       49.74       51.78      2.35 o 
   3   6   5      133.63      134.35      4.32 o 
   4   6   5       29.27       30.28      2.94 o 
   5   6   5       37.57       41.50      3.28 o 
   6   6   5       38.33       44.78      3.33 o 
   7   6   5      130.28      114.32      7.58 o 
   8   6   5       48.49       44.88      6.02 o 
   9   6   5        4.36       11.69      3.23 o 
 -12   7   5       43.24       59.74     10.22 o 
 -11   7   5       94.08       88.40     11.55 o 
 -10   7   5      288.46      277.99     32.32 o 
  -9   7   5      364.60      362.03     10.79 o 
  -8   7   5      294.15      299.30      9.23 o 
  -7   7   5      279.99      276.87      6.50 o 
  -6   7   5       63.50       59.99      2.99 o 
  -5   7   5       28.63       28.35      2.13 o 
  -4   7   5        6.90        5.19      0.92 o 
  -3   7   5      111.97      105.62      2.44 o 
  -2   7   5      164.89      174.62      3.42 o 
  -1   7   5      118.72      119.98      3.17 o 
   0   7   5      121.63      115.27      3.06 o 
   1   7   5       38.37       42.88      2.16 o 
   2   7   5       31.04       32.97      2.11 o 
   3   7   5      181.35      179.36      4.57 o 
   4   7   5      193.73      194.73      5.61 o 
   5   7   5       31.88       34.38      3.83 o 
   6   7   5       59.29       61.98      4.49 o 
   7   7   5       53.38       49.65      5.58 o 
   8   7   5       56.39       66.88      5.66 o 
   9   7   5       29.09       34.75      4.69 o 
 -11   8   5       16.27       22.43      7.11 o 
 -10   8   5       20.84       22.79      4.84 o 
  -9   8   5        4.57        5.71      3.04 o 
  -8   8   5        1.10       -0.82      2.04 o 
  -7   8   5      275.46      299.45      7.80 o 
  -6   8   5      148.40      145.05      4.53 o 
  -5   8   5      187.32      179.28      4.68 o 
  -4   8   5        0.04        1.02      1.39 o 
  -3   8   5      929.15      937.45     12.44 o 
  -2   8   5      829.96      843.73      9.79 o 
  -1   8   5       80.20       75.05      2.69 o 
   0   8   5      140.21      135.15      4.59 o 
   1   8   5        8.01        6.92      1.50 o 
   2   8   5      198.90      182.98      4.22 o 
   3   8   5      217.55      207.33      5.79 o 
   4   8   5       59.26       48.72      4.33 o 
   5   8   5       15.10       14.08      2.97 o 
   6   8   5        2.07       -0.17      2.83 o 
   7   8   5        4.79        4.22      2.70 o 
   8   8   5       10.42       13.01      3.80 o 
 -10   9   5        0.60        0.91      2.90 o 
  -9   9   5       41.49       54.33     14.44 o 
  -8   9   5       20.98       23.38      4.46 o 
  -7   9   5        4.74        4.03      2.13 o 
  -6   9   5       19.26       20.42      2.64 o 
  -5   9   5        1.31        0.38      1.48 o 
  -4   9   5       35.84       37.78      2.48 o 
  -3   9   5       27.39       29.81      1.97 o 
  -2   9   5      144.69      144.77      3.67 o 
  -1   9   5      407.81      408.12      6.32 o 
   0   9   5        8.14        4.00      1.34 o 
   1   9   5      126.55      131.68      3.79 o 
   2   9   5       60.69       65.11      3.41 o 
   3   9   5        9.79        8.84      3.76 o 
   4   9   5        6.61        6.74      2.70 o 
   5   9   5      113.34      103.09     10.99 o 
   6   9   5       25.31       25.78      4.96 o 
   7   9   5       11.41        9.84      3.42 o 
 -10  10   5        2.51        1.78      4.89 o 
  -9  10   5       20.38       21.74      4.86 o 
  -8  10   5       18.53       18.87      4.39 o 
  -7  10   5       50.89       48.65      4.86 o 
  -6  10   5      238.12      245.32     12.44 o 
  -5  10   5       81.34       75.97      4.80 o 
  -4  10   5      173.60      171.95      5.56 o 
  -3  10   5      183.60      185.14      5.12 o 
  -2  10   5        7.43        7.62      1.54 o 
  -1  10   5      146.24      158.94      4.27 o 
   0  10   5      248.82      271.91      8.34 o 
   1  10   5        6.87        7.53      1.79 o 
   2  10   5        1.08        0.80      2.07 o 
   3  10   5       38.26       30.35      6.05 o 
   4  10   5        1.55       -1.80      2.42 o 
   5  10   5        0.00        1.46      3.24 o 
   6  10   5        1.40       -1.14      3.12 o 
  -8  11   5       71.39       66.96      7.14 o 
  -7  11   5       24.86       25.38      3.99 o 
  -6  11   5       32.54       29.99      4.13 o 
  -5  11   5       59.74       58.77      5.17 o 
  -4  11   5      126.76      130.55      8.73 o 
  -3  11   5       53.68       52.15      4.83 o 
  -2  11   5       26.23       22.73      3.46 o 
  -1  11   5       76.95       78.50      4.63 o 
   0  11   5       69.41       80.45      5.13 o 
   1  11   5       16.69       16.67      3.84 o 
   2  11   5        2.17        3.74      2.99 o 
   3  11   5      189.16      171.31      9.44 o 
   4  11   5      145.99      151.41      9.48 o 
   5  11   5       43.30       43.11      6.19 o 
  -7  12   5       66.32       80.93      6.64 o 
  -6  12   5      101.19       92.14      8.42 o 
  -5  12   5       54.08       52.85      5.32 o 
  -4  12   5       41.43       37.37      4.51 o 
  -3  12   5      240.55      256.30     14.29 o 
  -2  12   5      247.21      243.08      9.10 o 
  -1  12   5       66.13       57.77      7.27 o 
   0  12   5       10.75        9.95      2.68 o 
   1  12   5        1.22       -0.83      4.78 o 
   2  12   5       61.91       69.28      6.98 o 
   3  12   5        7.17        6.72      3.63 o 
   4  12   5        1.00        0.32      5.44 o 
  -5  13   5        3.70        0.80      2.80 o 
  -4  13   5        8.50        9.22      3.41 o 
  -3  13   5        3.22       -0.74      2.47 o 
  -2  13   5        9.40        6.69      3.92 o 
  -1  13   5       32.19       31.65      4.38 o 
   0  13   5        1.54        4.44      6.00 o 
   1  13   5       34.28       29.84      5.23 o 
   2  13   5        0.02       -4.32      2.88 o 
 -13   0   6      135.41      131.26     14.44 o 
 -12   0   6       38.98       49.97      9.33 o 
 -11   0   6        0.15       -2.73      2.29 o 
 -10   0   6      315.87      322.00     12.88 o 
  -9   0   6     2710.90     2807.42     41.78 o 
  -8   0   6      741.33      684.71     12.32 o 
  -7   0   6      129.77      122.70      4.58 o 
  -6   0   6      165.85      179.92      6.72 o 
  -5   0   6       18.18       16.88      4.44 o 
  -4   0   6     3238.70     3142.48     81.07 o 
  -3   0   6        3.92        9.85      4.44 o 
  -2   0   6      252.38      205.83      6.77 o 
  -1   0   6      565.16      519.49     11.26 o 
   0   0   6       38.39       41.46      2.74 o 
   1   0   6       50.40       45.37      1.66 o 
   2   0   6        5.54       12.01      1.71 o 
   3   0   6      905.97      851.15     15.39 o 
   4   0   6     1022.90     1008.16     28.47 o 
   5   0   6      196.39      172.15      7.74 o 
   6   0   6       11.01        6.81      5.00 o 
   7   0   6      117.90      124.23      8.32 o 
   8   0   6      481.12      465.52     21.54 o 
  10   0   6        2.70        5.55      5.11 o 
 -13   1   6        1.83        1.77      3.31 o 
 -12   1   6       22.35       20.00      4.78 o 
 -11   1   6       11.86       12.16      2.58 o 
 -10   1   6      161.40      155.73      5.96 o 
  -9   1   6      365.32      376.93      8.08 o 
  -8   1   6      822.24      850.23     11.51 o 
  -7   1   6       53.64       55.97      2.80 o 
  -6   1   6      522.93      562.74     17.68 o 
  -5   1   6        5.94        8.52      1.56 o 
  -4   1   6        5.14        1.43      0.97 o 
  -3   1   6       79.62       60.45      2.74 o 
  -2   1   6        0.27        3.07      0.75 o 
  -1   1   6      199.71      230.74      6.60 o 
   0   1   6      270.28      281.52     11.77 o 
   1   1   6      953.00      956.68     11.88 o 
   2   1   6     1348.82     1350.06     15.00 o 
   3   1   6       94.88       90.09      2.82 o 
   4   1   6      106.04      108.38      3.84 o 
   5   1   6      158.79      141.81      4.52 o 
   6   1   6        9.53       15.54      2.07 o 
   7   1   6        7.52       11.78      2.37 o 
   8   1   6      104.55      112.05     13.10 o 
   9   1   6      274.32      282.62     11.93 o 
 -13   2   6        0.18       -0.22      3.30 o 
 -12   2   6        3.88       10.22      5.77 o 
 -11   2   6       39.54       41.53      3.76 o 
 -10   2   6       55.99       48.09      3.78 o 
  -9   2   6      279.21      283.18      6.67 o 
  -8   2   6      370.57      370.43     11.83 o 
  -7   2   6        2.70        1.45      1.37 o 
  -6   2   6       13.26       13.39      2.44 o 
  -5   2   6        0.33       -0.43      0.67 o 
  -4   2   6      571.56      646.99      7.89 o 
  -3   2   6       45.39       46.93      1.46 o 
  -2   2   6       11.24        7.23      0.79 o 
  -1   2   6       27.38       26.44      2.12 o 
   0   2   6        6.60        7.38      0.91 o 
   1   2   6       32.61       27.61      1.24 o 
   2   2   6        9.84        5.29      1.01 o 
   3   2   6       75.31       84.99      2.55 o 
   4   2   6       15.92       16.21      1.63 o 
   5   2   6       43.16       40.21      2.60 o 
   6   2   6       49.68       48.45      3.22 o 
   7   2   6        2.33        4.34      1.98 o 
   8   2   6        8.53        5.55      3.46 o 
   9   2   6       26.87       22.79      4.63 o 
 -13   3   6       44.95       59.70      7.22 o 
 -12   3   6       46.15       46.67      6.26 o 
 -11   3   6       44.33       34.62      4.17 o 
 -10   3   6      177.71      168.21      7.15 o 
  -9   3   6       83.64       88.15      4.05 o 
  -8   3   6      162.13      163.15      5.77 o 
  -7   3   6      254.24      258.38      4.86 o 
  -6   3   6        3.61        5.74      1.16 o 
  -5   3   6       27.71       29.19      1.42 o 
  -4   3   6       17.02       14.30      1.10 o 
  -3   3   6      697.60      638.55      8.46 o 
  -2   3   6      507.63      511.06      6.67 o 
  -1   3   6       28.40       21.04      1.25 o 
   0   3   6      247.59      262.55      4.87 o 
   1   3   6      181.32      175.90      3.04 o 
   2   3   6      373.10      349.16      5.08 o 
   3   3   6      202.29      194.44      5.11 o 
   4   3   6       57.78       58.36      3.24 o 
   5   3   6      287.09      291.78      5.61 o 
   6   3   6       13.63        9.39      1.63 o 
   7   3   6      139.44      125.63      7.61 o 
   8   3   6        1.47        4.13      2.88 o 
   9   3   6       13.23        9.23      3.37 o 
 -13   4   6       65.97       74.20      7.93 o 
 -12   4   6       35.28       32.47      7.88 o 
 -11   4   6       15.34       17.83      4.15 o 
 -10   4   6      354.65      343.46     10.59 o 
  -9   4   6      414.54      403.22      7.94 o 
  -8   4   6      354.52      320.15      6.56 o 
  -7   4   6       11.62       16.53      1.94 o 
  -6   4   6        0.05       -0.39      1.57 o 
  -5   4   6       50.54       47.57      1.64 o 
  -4   4   6       56.53       44.56      1.84 o 
  -3   4   6      479.61      480.77      6.51 o 
  -2   4   6      337.28      319.26      5.53 o 
  -1   4   6      287.69      265.14      4.48 o 
   0   4   6       85.25       90.49      1.93 o 
   1   4   6       38.27       40.94      1.96 o 
   2   4   6        3.62        3.09      0.92 o 
   3   4   6     1170.28     1146.84     14.14 o 
   4   4   6      554.97      526.26      7.91 o 
   5   4   6       90.96       93.03      3.64 o 
   6   4   6        1.91        0.58      1.39 o 
   7   4   6      394.03      425.76     10.37 o 
   8   4   6      391.86      378.05     13.13 o 
   9   4   6       69.80       71.29      6.11 o 
 -13   5   6       93.78       99.72     13.55 o 
 -12   5   6       15.12       16.18      4.46 o 
 -11   5   6        0.01        4.00      4.89 o 
 -10   5   6       49.44       45.28      5.63 o 
  -9   5   6       17.31       19.19      2.48 o 
  -8   5   6      355.51      353.79      8.82 o 
  -7   5   6      610.68      603.81     10.82 o 
  -6   5   6        0.51        0.88      0.89 o 
  -5   5   6      102.39      111.80      2.21 o 
  -4   5   6      335.25      329.02      4.61 o 
  -3   5   6      380.18      375.92      5.48 o 
  -2   5   6      265.57      261.56      4.04 o 
  -1   5   6       27.21       24.33      1.39 o 
   0   5   6     1111.81     1118.09     11.25 o 
   1   5   6      541.71      554.77      7.18 o 
   2   5   6      276.18      277.94      4.72 o 
   3   5   6       29.87       28.91      2.50 o 
   4   5   6        7.97        5.28      1.44 o 
   5   5   6        7.77        7.87      1.58 o 
   6   5   6       25.47       24.53      2.72 o 
   7   5   6       31.35       31.32      5.50 o 
   8   5   6       37.15       26.79      4.10 o 
   9   5   6       35.48       39.08      4.91 o 
 -12   6   6       38.35       43.75      9.33 o 
 -11   6   6       60.68       62.63     10.22 o 
 -10   6   6       51.70       59.64      6.45 o 
  -9   6   6        0.64        0.95      2.01 o 
  -8   6   6      235.45      254.74      6.89 o 
  -7   6   6       18.70       19.02      2.30 o 
  -6   6   6        4.81        4.47      1.22 o 
  -5   6   6        0.83        2.97      0.76 o 
  -4   6   6       29.90       28.03      1.52 o 
  -3   6   6      191.09      186.37      3.78 o 
  -2   6   6       97.14      100.38      2.62 o 
  -1   6   6       15.04       13.33      1.26 o 
   0   6   6       45.29       44.40      3.42 o 
   1   6   6        3.78        3.92      1.39 o 
   2   6   6       62.70       65.22      2.58 o 
   3   6   6       71.80       69.23      3.20 o 
   4   6   6       47.72       45.82      2.82 o 
   5   6   6      234.04      237.30      6.45 o 
   6   6   6      278.42      261.75      7.89 o 
   7   6   6       72.47       80.38      6.17 o 
   8   6   6        6.01        4.86      3.01 o 
 -12   7   6       10.80       12.44      6.66 o 
 -11   7   6        6.61        4.00      5.11 o 
 -10   7   6       91.31       65.96      9.99 o 
  -9   7   6        2.23        2.17      3.00 o 
  -8   7   6       87.22       93.84      5.64 o 
  -7   7   6       76.22       69.73      4.14 o 
  -6   7   6       39.06       43.19      2.91 o 
  -5   7   6      271.28      271.62      5.41 o 
  -4   7   6        7.90       10.52      1.20 o 
  -3   7   6      153.01      152.26      3.18 o 
  -2   7   6      312.57      318.32      5.19 o 
  -1   7   6        6.58        6.24      1.17 o 
   0   7   6      182.48      183.95      3.95 o 
   1   7   6      294.65      284.14      5.14 o 
   2   7   6      215.09      220.71      4.86 o 
   3   7   6      201.95      195.17      5.50 o 
   4   7   6       32.05       31.77      4.84 o 
   5   7   6      174.60      179.07      7.43 o 
   6   7   6       45.25       43.85      4.83 o 
   7   7   6       52.24       45.06      4.96 o 
   8   7   6        3.78        0.54      2.77 o 
 -11   8   6       25.16       17.10      6.66 o 
 -10   8   6       39.50       37.09      8.66 o 
  -9   8   6      129.89      131.93     13.99 o 
  -8   8   6       96.38      101.31      6.19 o 
  -7   8   6        0.00        2.60      1.75 o 
  -6   8   6       92.91       88.21      4.26 o 
  -5   8   6      127.68      114.60      4.62 o 
  -4   8   6       87.10       92.18      3.50 o 
  -3   8   6      147.44      137.52      3.55 o 
  -2   8   6      107.02      112.19      3.36 o 
  -1   8   6      125.59      124.77      3.43 o 
   0   8   6        0.11       -0.85      1.05 o 
   1   8   6       14.97       16.44      1.88 o 
   2   8   6      430.34      434.10      9.84 o 
   3   8   6      120.18      128.84      6.58 o 
   4   8   6       55.82       64.79      7.88 o 
   5   8   6        3.84        6.76      4.55 o 
   6   8   6       43.49       33.43      4.38 o 
   7   8   6       76.74       79.99     10.95 o 
 -10   9   6        3.45        6.44      5.33 o 
  -9   9   6       17.08       20.88      6.89 o 
  -8   9   6       32.18       33.91      5.02 o 
  -7   9   6      173.56      178.89      6.34 o 
  -6   9   6       67.01       63.31      4.34 o 
  -5   9   6       19.83       15.38      2.52 o 
  -4   9   6       52.29       50.61      3.80 o 
  -3   9   6       71.02       71.32      3.09 o 
  -2   9   6      233.33      228.09      5.28 o 
  -1   9   6      524.66      530.85     14.53 o 
   0   9   6      151.25      175.45      5.62 o 
   1   9   6      301.59      300.64      6.79 o 
   2   9   6      120.07      111.56      7.76 o 
   3   9   6       25.52       30.87      7.77 o 
   4   9   6        9.97       10.20      3.53 o 
   5   9   6       23.13       19.41      4.43 o 
   6   9   6        4.35       10.47      6.44 o 
  -9  10   6        0.98       -5.33      3.55 o 
  -8  10   6        1.72        4.98      4.89 o 
  -7  10   6       51.80       63.77      5.37 o 
  -6  10   6       16.55       12.91      3.16 o 
  -5  10   6        3.47        7.34      2.32 o 
  -4  10   6       22.75       21.70      2.93 o 
  -3  10   6       15.12       10.84      2.31 o 
  -2  10   6       67.76       75.05      4.09 o 
  -1  10   6        0.05       -1.24      1.52 o 
   0  10   6       37.36       38.18      3.28 o 
   1  10   6      105.76      116.56      6.68 o 
   2  10   6       36.16       31.98      4.72 o 
   3  10   6        7.23        7.67      5.89 o 
   4  10   6        7.01       11.00      6.66 o 
   5  10   6       86.37       77.98      8.00 o 
  -8  11   6       25.18       27.32      7.55 o 
  -7  11   6       42.89       36.37      4.53 o 
  -6  11   6       70.04       84.42     10.32 o 
  -5  11   6      153.69      163.78      8.12 o 
  -4  11   6        3.61        7.31      2.88 o 
  -3  11   6       82.21       85.16      6.15 o 
  -2  11   6        1.38       -0.50      2.24 o 
  -1  11   6       31.27       37.58      3.82 o 
   0  11   6       15.16       23.76      4.27 o 
   1  11   6        1.39        0.68      3.78 o 
   2  11   6       43.87       42.92      7.33 o 
   3  11   6       12.61        7.96      3.63 o 
   4  11   6       63.65       68.88      7.25 o 
  -6  12   6        1.46        3.27      2.93 o 
  -5  12   6        9.38        8.37      5.15 o 
  -4  12   6       14.39        5.98      3.10 o 
  -3  12   6        1.77        1.86      2.71 o 
  -2  12   6       15.55       18.78      3.55 o 
  -1  12   6       10.92        6.00      3.41 o 
   0  12   6       27.10       17.99      6.66 o 
   1  12   6       10.06       10.50      3.95 o 
   2  12   6       50.81       56.01      6.65 o 
  -2  13   6       58.05       61.61      7.08 o 
 -13   1   7        5.37        3.19      3.69 o 
 -12   1   7      102.03      106.38      9.34 o 
 -11   1   7      274.47      293.49      8.58 o 
 -10   1   7       69.11       66.44      4.39 o 
  -9   1   7      343.47      327.40     10.35 o 
  -8   1   7      342.42      325.73      7.75 o 
  -7   1   7     1126.03     1104.81     16.37 o 
  -6   1   7      759.45      721.29     14.25 o 
  -5   1   7        1.88        2.10      1.10 o 
  -4   1   7       20.65       21.47      1.88 o 
  -3   1   7       70.22       71.90      1.84 o 
  -2   1   7     1298.38     1381.13     18.40 o 
  -1   1   7      296.68      310.53      6.20 o 
   0   1   7     1416.65     1359.85     21.70 o 
   1   1   7      383.31      363.15      8.72 o 
   2   1   7       16.27       19.28      2.02 o 
   3   1   7        3.22        4.53      1.12 o 
   4   1   7      316.35      284.65      8.43 o 
   5   1   7      283.77      274.85     10.13 o 
   6   1   7       61.54       78.40      9.66 o 
   7   1   7       21.58       14.95      5.89 o 
   8   1   7        0.24        1.59      3.20 o 
 -13   2   7       70.62       86.27     10.11 o 
 -12   2   7       96.99      108.54      9.34 o 
 -11   2   7        0.00        2.23      1.97 o 
 -10   2   7      135.61      133.60      5.73 o 
  -9   2   7      218.10      214.35     12.62 o 
  -8   2   7      242.65      240.17      7.91 o 
  -7   2   7       62.66       59.77      4.12 o 
  -6   2   7     1063.81     1073.64     16.35 o 
  -5   2   7      949.75      888.27     11.89 o 
  -4   2   7      265.39      247.36      4.02 o 
  -3   2   7        3.48        1.84      0.60 o 
  -2   2   7      441.33      445.15      7.18 o 
  -1   2   7     4028.72     3987.41     48.19 o 
   0   2   7     1672.60     1713.18     22.95 o 
   1   2   7       23.51       23.16      1.86 o 
   2   2   7       18.91       21.27      1.41 o 
   3   2   7      485.82      506.65      7.57 o 
   4   2   7      449.37      475.09      8.58 o 
   5   2   7        1.10        6.53      2.05 o 
   6   2   7      135.17      119.18     11.44 o 
   7   2   7      159.75      193.74      9.73 o 
   8   2   7       31.29       32.34      5.26 o 
 -13   3   7       12.61       15.48      4.63 o 
 -12   3   7      138.87      129.94     10.88 o 
 -11   3   7      212.98      226.70      7.54 o 
 -10   3   7        1.80        3.81      2.26 o 
  -9   3   7       14.62       15.55      2.83 o 
  -8   3   7       83.63       78.17      4.28 o 
  -7   3   7      187.34      196.86      4.30 o 
  -6   3   7      211.93      212.32      5.20 o 
  -5   3   7      323.13      310.72      5.84 o 
  -4   3   7       22.30       24.36      1.33 o 
  -3   3   7      277.76      291.66      4.54 o 
  -2   3   7      599.08      598.68      9.22 o 
  -1   3   7       53.46       64.82      3.16 o 
   0   3   7      222.34      209.54      6.08 o 
   1   3   7      111.28      106.86      3.81 o 
   2   3   7      216.58      199.68      4.94 o 
   3   3   7        8.35       10.25      1.55 o 
   4   3   7      256.54      257.86     11.82 o 
   5   3   7      167.89      174.27      5.94 o 
   6   3   7       29.30       31.06      4.56 o 
   7   3   7        0.89        1.99      2.54 o 
   8   3   7       11.69        9.40      3.38 o 
 -12   4   7       20.31       26.65      7.77 o 
 -11   4   7       10.13        4.35      2.86 o 
 -10   4   7      246.01      261.56      9.62 o 
  -9   4   7       25.69       19.17      2.65 o 
  -8   4   7      336.43      335.96      8.28 o 
  -7   4   7      377.97      376.99      9.62 o 
  -6   4   7       47.50       48.94      3.08 o 
  -5   4   7      215.16      204.53      4.33 o 
  -4   4   7      230.09      230.06      4.72 o 
  -3   4   7      713.90      711.89      8.96 o 
  -2   4   7      488.00      508.15     11.24 o 
  -1   4   7       25.73       22.06      1.51 o 
   0   4   7        5.11        7.02      1.36 o 
   1   4   7     1111.94     1146.32     12.14 o 
   2   4   7      118.51      122.55      4.21 o 
   3   4   7      123.01      113.14      9.01 o 
   4   4   7        4.52        2.03      1.52 o 
   5   4   7        0.01        1.25      1.84 o 
   6   4   7        5.23        2.90      3.03 o 
   7   4   7        8.75        5.74      3.10 o 
   8   4   7      111.02      100.84      7.23 o 
 -12   5   7       26.03       27.98      8.00 o 
 -11   5   7      184.82      162.58     16.44 o 
 -10   5   7       12.01       10.53      3.51 o 
  -9   5   7      205.96      220.59      7.99 o 
  -8   5   7        3.74        3.62      1.94 o 
  -7   5   7      290.51      274.92      8.28 o 
  -6   5   7      890.26      852.66     13.88 o 
  -5   5   7        0.68        0.50      0.95 o 
  -4   5   7      127.31      114.08      3.21 o 
  -3   5   7      100.94       95.24      3.13 o 
  -2   5   7      340.77      348.64      7.13 o 
  -1   5   7       15.94       18.16      1.56 o 
   0   5   7      799.53      811.95     11.64 o 
   1   5   7     1125.78     1091.17     14.78 o 
   2   5   7        8.55        9.03      2.00 o 
   3   5   7        0.20       -1.08      1.54 o 
   4   5   7       97.60       85.16      4.39 o 
   5   5   7      269.16      281.96     18.45 o 
   6   5   7       99.02       89.66      8.46 o 
   7   5   7        2.88        9.09      3.16 o 
   8   5   7       19.62       24.37      4.25 o 
 -12   6   7       50.90       32.43      8.66 o 
 -11   6   7        2.38        6.66      5.55 o 
 -10   6   7      145.29      157.04      9.55 o 
  -9   6   7       15.95       13.51      3.57 o 
  -8   6   7        0.20       -0.24      1.86 o 
  -7   6   7        1.58        2.71      1.86 o 
  -6   6   7        5.19        7.94      1.61 o 
  -5   6   7      370.42      364.63      6.35 o 
  -4   6   7        6.49        4.57      1.21 o 
  -3   6   7       28.24       29.81      2.15 o 
  -2   6   7      103.25      100.02      3.10 o 
  -1   6   7      358.36      370.02      6.30 o 
   0   6   7      442.46      438.18      7.17 o 
   1   6   7        8.97       13.48      1.85 o 
   2   6   7        8.50        9.28      1.75 o 
   3   6   7      190.85      184.47      9.17 o 
   4   6   7      244.79      274.17      9.14 o 
   5   6   7       38.35       38.88      4.50 o 
   6   6   7       16.38       17.54      3.57 o 
   7   6   7        9.02       11.38      3.49 o 
 -11   7   7       16.40       22.88      7.33 o 
 -10   7   7        1.84        5.33      4.66 o 
  -9   7   7       71.02       73.97      7.08 o 
  -8   7   7      167.21      170.20      8.91 o 
  -7   7   7        3.97        6.64      2.02 o 
  -6   7   7       43.03       50.44      3.15 o 
  -5   7   7      416.02      421.68      8.04 o 
  -4   7   7      510.50      508.47      8.48 o 
  -3   7   7      381.44      393.20      7.27 o 
  -2   7   7        0.67        0.09      1.11 o 
  -1   7   7       11.21       12.00      1.58 o 
   0   7   7       74.66       76.67      3.32 o 
   1   7   7      306.66      286.75      6.44 o 
   2   7   7      659.68      653.33     23.43 o 
   3   7   7      264.77      254.75      8.58 o 
   4   7   7       48.76       50.02      5.86 o 
   5   7   7      103.73      112.95      7.23 o 
   6   7   7       96.56      106.53      7.66 o 
   7   7   7       17.65       21.88      6.83 o 
 -10   8   7       73.40       96.61     13.33 o 
  -9   8   7        1.89        6.89      5.11 o 
  -8   8   7      253.41      252.63     11.32 o 
  -7   8   7      171.29      188.28      7.89 o 
  -6   8   7       29.86       33.64      3.96 o 
  -5   8   7      102.41      106.88      4.67 o 
  -4   8   7        1.69        2.10      1.71 o 
  -3   8   7      355.68      353.57      7.28 o 
  -2   8   7       94.80       96.98      3.97 o 
  -1   8   7       10.01        8.68      1.65 o 
   0   8   7       10.60       10.98      1.73 o 
   1   8   7      288.40      301.94      9.02 o 
   2   8   7      339.40      346.15     14.58 o 
   3   8   7        0.05       -0.91      2.79 o 
   4   8   7       12.29       11.73      3.66 o 
   5   8   7        7.12        3.02      6.33 o 
   6   8   7       30.91       41.37      5.17 o 
  -9   9   7       16.82       15.77      6.44 o 
  -8   9   7        9.50        0.89      4.44 o 
  -7   9   7        4.91        3.82      2.54 o 
  -6   9   7       28.85       26.94      3.13 o 
  -5   9   7        4.57        7.09      2.25 o 
  -4   9   7       61.14       63.07      4.97 o 
  -3   9   7        7.93        4.92      2.34 o 
  -2   9   7      109.90      121.61      4.95 o 
  -1   9   7        0.01        1.18      2.06 o 
   0   9   7       53.95       56.34      3.44 o 
   1   9   7      105.39      121.69      9.55 o 
   2   9   7       20.02       20.36      4.19 o 
   3   9   7       72.43       80.71      7.27 o 
   4   9   7        5.13        1.50      3.33 o 
   5   9   7       31.59       31.48      5.44 o 
  -8  10   7        1.75        6.89      5.55 o 
  -7  10   7        0.09        3.43      3.13 o 
  -6  10   7        0.10       -1.08      2.52 o 
  -5  10   7        0.33        0.53      2.05 o 
  -4  10   7       18.30       16.86      3.87 o 
  -3  10   7       45.23       47.07      4.61 o 
  -2  10   7       99.21       99.90      6.48 o 
  -1  10   7       51.89       56.11      7.37 o 
   0  10   7       55.07       67.44      5.19 o 
   1  10   7       43.18       49.33      5.63 o 
   2  10   7        0.11       -2.64      2.83 o 
   3  10   7        0.02       -4.52      4.11 o 
   4  10   7        7.79        6.89      3.94 o 
  -7  11   7        3.25       -0.09      3.78 o 
  -6  11   7        0.00       -4.08      2.72 o 
  -5  11   7       37.04       37.69      4.56 o 
  -4  11   7      161.41      175.91      7.80 o 
  -3  11   7       94.53      101.47      8.31 o 
  -2  11   7        0.93        4.71      3.29 o 
  -1  11   7       30.89       28.87      7.55 o 
   0  11   7        0.77       -2.80      2.75 o 
   1  11   7       54.71       57.80      6.41 o 
   2  11   7      118.67      123.70      9.08 o 
  -4  12   7        5.39        7.67      4.58 o 
  -3  12   7       87.87      113.15      9.18 o 
  -2  12   7       75.62       85.93      7.81 o 
  -1  12   7        0.02        9.33      6.89 o 
   0  12   7       10.80        7.55      6.89 o 
 -13   0   8        0.56       -6.00      4.44 o 
 -12   0   8        5.49        4.89      6.00 o 
 -11   0   8       18.81       16.29      7.22 o 
 -10   0   8      267.01      303.10     11.69 o 
  -9   0   8       51.09       39.52      4.64 o 
  -8   0   8       11.76       10.91      5.44 o 
  -7   0   8       73.41       66.79      9.44 o 
  -6   0   8      273.19      236.83      7.74 o 
  -5   0   8     1202.56     1196.00     39.09 o 
  -4   0   8      439.40      373.51      9.03 o 
  -3   0   8       69.65       69.96      4.11 o 
  -2   0   8        6.68        2.83      2.44 o 
  -1   0   8      296.33      286.16      8.01 o 
   0   0   8       23.13       27.26      2.83 o 
   1   0   8       28.74       17.02      2.75 o 
   2   0   8      301.11      299.01     10.08 o 
   3   0   8     1695.44     1530.71     45.75 o 
   4   0   8       74.74       88.84     10.44 o 
   5   0   8        3.67        2.22      4.22 o 
   6   0   8       78.07       88.62     10.88 o 
 -13   1   8       26.05       24.95      5.53 o 
 -12   1   8        0.00        3.93      3.69 o 
 -11   1   8       89.39       88.06      5.35 o 
 -10   1   8      122.89      118.83      5.64 o 
  -9   1   8       21.58       18.31      2.44 o 
  -8   1   8       14.73       12.03      2.01 o 
  -7   1   8       71.28       65.91      7.76 o 
  -6   1   8      191.01      198.04      6.05 o 
  -5   1   8       53.59       53.98      4.07 o 
  -4   1   8     1159.99     1168.45     20.00 o 
  -3   1   8     1369.96     1394.06     14.82 o 
  -2   1   8     1288.98     1256.31     17.43 o 
  -1   1   8       13.42       16.32      1.96 o 
   0   1   8       12.53        9.17      1.65 o 
   1   1   8       67.61       79.21      5.15 o 
   2   1   8      163.85      164.97      7.60 o 
   3   1   8      218.66      228.02      7.76 o 
   4   1   8        0.72       -2.53      1.69 o 
   5   1   8       30.18       28.68      3.74 o 
   6   1   8       62.15       68.75      9.22 o 
   7   1   8      124.02      125.74      9.49 o 
 -12   2   8        0.23       -0.80      3.04 o 
 -11   2   8        8.84        8.11      2.93 o 
 -10   2   8        1.83        1.68      1.88 o 
  -9   2   8      100.08       94.51      7.15 o 
  -8   2   8        5.09        5.10      2.06 o 
  -7   2   8        0.11        0.78      1.17 o 
  -6   2   8       10.75       13.30      1.46 o 
  -5   2   8       23.17       19.51      1.57 o 
  -4   2   8      111.67      115.82      3.45 o 
  -3   2   8      136.98      145.19      4.00 o 
  -2   2   8       34.80       36.22      2.36 o 
  -1   2   8        0.88        2.90      1.31 o 
   0   2   8       48.77       45.65      3.42 o 
   1   2   8      460.40      438.52      9.11 o 
   2   2   8       49.68       58.37      3.89 o 
   3   2   8        9.18        8.24      2.20 o 
   4   2   8        0.42       -1.57      1.68 o 
   5   2   8        3.60        4.61      2.68 o 
   6   2   8       20.52       23.31      8.66 o 
   7   2   8       14.15       20.72      4.77 o 
 -12   3   8       14.39       14.26      4.61 o 
 -11   3   8        1.32        4.00      2.58 o 
 -10   3   8        4.71        5.19      2.42 o 
  -9   3   8        6.05        3.89      1.82 o 
  -8   3   8        9.14        6.43      1.79 o 
  -7   3   8      216.67      229.29      6.18 o 
  -6   3   8       12.79       14.05      1.67 o 
  -5   3   8        1.03        2.69      0.98 o 
  -4   3   8      301.58      292.14      5.17 o 
  -3   3   8      950.27      944.08     12.24 o 
  -2   3   8      263.10      237.19      5.69 o 
  -1   3   8      180.47      180.12      5.06 o 
   0   3   8      128.14      124.69      4.35 o 
   1   3   8       84.26       90.34      4.88 o 
   2   3   8      561.62      551.04     11.10 o 
   3   3   8        0.12        1.08      1.79 o 
   4   3   8      116.64      103.64      6.51 o 
   5   3   8        2.62        1.25      3.63 o 
   6   3   8       72.98       68.86      5.91 o 
   7   3   8        8.18        8.16      3.36 o 
 -12   4   8        6.58       10.27      5.22 o 
 -11   4   8       75.75       84.85     11.33 o 
 -10   4   8       84.22       87.26      6.34 o 
  -9   4   8      277.66      278.93      8.59 o 
  -8   4   8      109.74      112.89      5.41 o 
  -7   4   8        7.40        9.36      3.46 o 
  -6   4   8      271.01      263.83      5.04 o 
  -5   4   8      767.45      746.83     14.42 o 
  -4   4   8      668.52      688.73     13.10 o 
  -3   4   8       12.87       13.74      1.68 o 
  -2   4   8       84.47       89.15      3.11 o 
  -1   4   8       65.47       56.03      3.91 o 
   0   4   8       26.58       28.81      2.60 o 
   1   4   8        0.45        3.51      2.00 o 
   2   4   8      310.94      293.75     15.67 o 
   3   4   8      221.22      202.31      7.05 o 
   4   4   8       52.99       56.67      4.97 o 
   5   4   8        3.41        6.87      4.61 o 
   6   4   8       20.90       25.73      4.13 o 
   7   4   8      147.86      166.52     13.65 o 
 -12   5   8        0.74        1.11      5.77 o 
 -11   5   8       30.95       30.87      8.22 o 
 -10   5   8       44.29       48.42      9.33 o 
  -9   5   8      100.84      101.40      6.20 o 
  -8   5   8        8.96        6.96      2.24 o 
  -7   5   8       28.88       28.65      3.12 o 
  -6   5   8       13.82       12.96      1.88 o 
  -5   5   8       25.25       31.05      2.10 o 
  -4   5   8      333.24      327.64      7.01 o 
  -3   5   8     1029.70     1042.73     13.96 o 
  -2   5   8      851.43      853.63     12.09 o 
  -1   5   8      387.91      406.24      8.45 o 
   0   5   8      112.34      114.05      4.51 o 
   1   5   8      368.07      389.81      8.51 o 
   2   5   8       26.17       28.82      3.71 o 
   3   5   8       23.78       24.31      3.46 o 
   4   5   8       20.81       20.07      3.65 o 
   5   5   8        7.58        7.72      3.94 o 
   6   5   8       45.97       43.70      5.14 o 
 -11   6   8        1.98       -2.44      4.89 o 
 -10   6   8        8.60       16.66      6.44 o 
  -9   6   8       17.65       15.99      6.66 o 
  -8   6   8       32.84       41.89      4.03 o 
  -7   6   8       33.18       40.82      3.91 o 
  -6   6   8       58.67       64.58      3.85 o 
  -5   6   8        6.46        6.27      1.78 o 
  -4   6   8        0.00        0.12      1.16 o 
  -3   6   8       46.53       43.80      2.67 o 
  -2   6   8       76.42       78.68      3.43 o 
  -1   6   8       66.22       65.95      3.31 o 
   0   6   8       13.65       11.56      2.16 o 
   1   6   8      604.99      583.81     11.22 o 
   2   6   8      121.26      121.80      6.73 o 
   3   6   8       68.74       70.46     11.66 o 
   4   6   8        6.26        5.99      2.93 o 
   5   6   8       34.00       35.15      4.57 o 
   6   6   8       26.01       23.84      4.15 o 
 -10   7   8        0.06       -4.89      4.00 o 
  -9   7   8       11.77       18.21      6.89 o 
  -8   7   8       38.45       33.76      7.77 o 
  -7   7   8        0.03       -0.87      2.40 o 
  -6   7   8      125.90      134.02      5.23 o 
  -5   7   8        2.75        2.00      1.69 o 
  -4   7   8      260.55      262.84      7.01 o 
  -3   7   8      173.36      175.54      4.83 o 
  -2   7   8        0.09        0.63      1.58 o 
  -1   7   8      141.87      143.20      4.49 o 
   0   7   8        8.06       11.39      2.21 o 
   1   7   8        9.90        8.90      3.87 o 
   2   7   8       14.05       14.05      3.84 o 
   3   7   8       85.64       71.03      6.88 o 
   4   7   8       40.56       37.10      5.49 o 
   5   7   8        7.50        4.33      2.94 o 
 -10   8   8       76.82       80.18     12.66 o 
  -9   8   8      131.47      129.71     14.88 o 
  -8   8   8       22.03       18.21      6.89 o 
  -7   8   8       11.55        7.33      5.55 o 
  -6   8   8       30.91       33.78      4.95 o 
  -5   8   8      337.42      344.20      8.77 o 
  -4   8   8      452.24      432.25      9.90 o 
  -3   8   8      105.20      103.69      5.26 o 
  -2   8   8       39.16       39.28      4.25 o 
  -1   8   8        2.81        2.75      1.56 o 
   0   8   8       16.08       17.76      3.70 o 
   1   8   8        1.17       -2.83      2.42 o 
   2   8   8       69.83       66.38      6.66 o 
   3   8   8      112.19      108.90      8.48 o 
   4   8   8       17.39       15.30      4.35 o 
  -9   9   8        1.83        1.78      5.33 o 
  -8   9   8        5.69       11.33      6.22 o 
  -7   9   8        3.50        4.22      5.11 o 
  -6   9   8       19.63       21.91      4.55 o 
  -5   9   8       47.32       51.20      6.12 o 
  -4   9   8      127.79      125.01      8.79 o 
  -3   9   8      250.71      252.15     10.83 o 
  -2   9   8       72.33       99.31      5.40 o 
  -1   9   8      140.25      149.18      6.38 o 
   0   9   8      325.49      320.89     15.99 o 
   1   9   8       17.98       30.74      4.89 o 
   2   9   8       21.37        9.86      9.11 o 
   3   9   8       19.47       10.58      3.94 o 
  -7  10   8      138.33      136.15     15.10 o 
  -6  10   8       90.17       94.40      8.44 o 
  -5  10   8        0.00       -0.15      3.06 o 
  -4  10   8        3.94        3.88      3.35 o 
  -3  10   8       78.34       81.95      7.45 o 
  -2  10   8       82.32       92.95      7.87 o 
  -1  10   8       19.28       23.62      4.44 o 
   0  10   8       50.82       56.45      6.00 o 
   1  10   8       71.51       82.61      7.35 o 
   2  10   8        2.46        7.86      3.77 o 
  -5  11   8       20.49       28.55      5.34 o 
  -4  11   8       25.79       13.54      4.52 o 
  -3  11   8       59.04       59.70      6.75 o 
  -2  11   8        4.16       11.77      6.44 o 
  -1  11   8       63.68       71.07     11.99 o 
   0  11   8        8.13       10.22      7.11 o 
 -12   1   9       90.59       95.76     11.22 o 
 -11   1   9       53.48       47.17     10.99 o 
 -10   1   9        0.10       -3.92      2.61 o 
  -9   1   9       28.64       35.30      5.65 o 
  -8   1   9      203.58      195.96     16.77 o 
  -7   1   9      766.51      725.16     15.28 o 
  -6   1   9      314.70      279.02      6.06 o 
  -5   1   9        5.70        3.86      1.50 o 
  -4   1   9        1.88        3.92      1.17 o 
  -3   1   9      263.98      246.26      4.59 o 
  -2   1   9        3.19        3.36      1.38 o 
  -1   1   9      327.75      310.57      6.86 o 
   0   1   9      401.15      382.42      9.67 o 
   1   1   9       35.63       29.33      3.01 o 
   2   1   9      217.94      213.52      7.50 o 
   3   1   9       11.64        7.98      2.62 o 
   4   1   9      108.73      112.71      6.82 o 
   5   1   9      179.51      175.82     10.33 o 
   6   1   9       42.66       37.16      5.72 o 
 -12   2   9      118.30      119.22     15.77 o 
 -11   2   9       37.85       50.36      8.55 o 
 -10   2   9       49.99       52.36      6.98 o 
  -9   2   9      168.49      162.17      9.17 o 
  -8   2   9      434.92      407.68     11.06 o 
  -7   2   9      162.97      153.47      5.14 o 
  -6   2   9      314.95      316.86      6.06 o 
  -5   2   9      399.38      374.47      8.70 o 
  -4   2   9       26.32       27.61      3.07 o 
  -3   2   9        0.71        1.28      1.08 o 
  -2   2   9      866.60      822.64     13.02 o 
  -1   2   9      744.81      730.39     14.47 o 
   0   2   9       92.66      108.37      7.59 o 
   1   2   9       87.23       96.05      4.61 o 
   2   2   9       65.34       63.26      5.33 o 
   3   2   9      356.71      364.76      9.27 o 
   4   2   9      349.04      363.63      9.65 o 
   5   2   9       23.90       26.78      4.32 o 
   6   2   9        0.75        0.96      3.00 o 
 -11   3   9       57.07       55.59      7.38 o 
 -10   3   9       19.26       17.38      4.77 o 
  -9   3   9      355.74      348.43     13.46 o 
  -8   3   9      668.86      629.31     15.79 o 
  -7   3   9      336.57      336.57     11.57 o 
  -6   3   9      220.31      201.38      9.46 o 
  -5   3   9      113.71      102.12      3.37 o 
  -4   3   9       34.04       36.04      1.98 o 
  -3   3   9      119.45      126.68      4.17 o 
  -2   3   9      156.63      163.00      5.07 o 
  -1   3   9      147.67      158.10      5.55 o 
   0   3   9      160.41      155.64      5.91 o 
   1   3   9        0.50       -1.78      1.66 o 
   2   3   9       39.63       46.12      3.75 o 
   3   3   9        0.02       -0.94      1.78 o 
   4   3   9       81.79       97.52      6.78 o 
   5   3   9      117.30      125.31      7.96 o 
   6   3   9      113.81      105.00      7.53 o 
 -11   4   9       67.50       74.40      9.44 o 
 -10   4   9        2.60        4.44      4.89 o 
  -9   4   9        8.75        6.26      6.11 o 
  -8   4   9        0.20       -0.92      2.38 o 
  -7   4   9       25.45       25.17      6.00 o 
  -6   4   9       87.73       76.20      5.91 o 
  -5   4   9        0.29        0.61      1.52 o 
  -4   4   9       40.07       47.74      3.01 o 
  -3   4   9        0.03       -0.90      0.92 o 
  -2   4   9      151.78      144.00      8.05 o 
  -1   4   9       50.22       48.34      3.35 o 
   0   4   9      305.45      283.35     14.67 o 
   1   4   9       68.43       72.06      8.71 o 
   2   4   9       19.26       22.98      2.98 o 
   3   4   9       12.95       13.78      2.78 o 
   4   4   9        0.15       -0.04      2.77 o 
   5   4   9       67.60       63.35      5.87 o 
 -11   5   9       40.03       39.53      9.55 o 
 -10   5   9       47.44       64.19     11.55 o 
  -9   5   9      142.04      132.52     26.87 o 
  -8   5   9        1.80        4.35      2.96 o 
  -7   5   9      280.26      277.86     13.55 o 
  -6   5   9      195.35      172.91     17.66 o 
  -5   5   9       31.85       38.94      6.00 o 
  -4   5   9       46.21       45.66      3.08 o 
  -3   5   9      160.81      156.06      5.07 o 
  -2   5   9      344.88      350.01      7.97 o 
  -1   5   9      103.43      106.32      4.97 o 
   0   5   9       43.06       52.23      3.63 o 
   1   5   9       27.35       20.61      3.22 o 
   2   5   9      199.71      212.48     12.65 o 
   3   5   9      140.53      161.09      8.04 o 
   4   5   9       46.75       39.89      4.84 o 
   5   5   9       89.19      104.24      7.46 o 
 -10   6   9        0.88       -0.44      4.44 o 
  -9   6   9       69.88       73.51     11.33 o 
  -8   6   9       38.70       36.77      5.33 o 
  -7   6   9       38.57       32.79      4.86 o 
  -6   6   9      130.82      128.85     15.21 o 
  -5   6   9       87.73       87.53      8.33 o 
  -4   6   9      129.10      119.87      5.71 o 
  -3   6   9      180.06      175.66      5.46 o 
  -2   6   9      583.08      610.33     12.31 o 
  -1   6   9      402.81      415.51      9.19 o 
   0   6   9       21.36       21.23      2.71 o 
   1   6   9        1.29        1.56      2.67 o 
   2   6   9        0.26       -2.22      4.00 o 
   3   6   9       96.59      116.41      8.85 o 
   4   6   9      109.52      132.81      8.20 o 
  -9   7   9       95.23      103.50     13.77 o 
  -8   7   9      105.14      116.60     14.21 o 
  -7   7   9      164.19      165.33      9.64 o 
  -6   7   9       59.78       64.04      6.45 o 
  -5   7   9      162.97      163.69      8.60 o 
  -4   7   9      101.15      107.37      6.27 o 
  -3   7   9        5.51        6.21      2.02 o 
  -2   7   9        4.37        0.47      2.19 o 
  -1   7   9       27.70       24.13      2.87 o 
   0   7   9        9.82       11.75      5.13 o 
   1   7   9        3.70        3.89      3.12 o 
   2   7   9        1.27       -3.68      2.45 o 
   3   7   9        1.72       -0.32      5.11 o 
  -8   8   9       14.85        9.55      6.00 o 
  -7   8   9        2.55        1.11      4.22 o 
  -6   8   9        3.42       16.21      6.22 o 
  -5   8   9        2.45        0.44      4.00 o 
  -4   8   9      254.09      264.38     11.12 o 
  -3   8   9      138.64      159.06      8.86 o 
  -2   8   9       11.79       14.53      3.75 o 
  -1   8   9        1.14        4.83      2.93 o 
   0   8   9       89.47       86.83      7.20 o 
   1   8   9      106.12      130.29      8.96 o 
   2   8   9        8.31       12.89      4.44 o 
   3   8   9       30.06       19.63      4.74 o 
  -7   9   9       66.98       87.73     12.44 o 
  -6   9   9        7.12        8.66      5.55 o 
  -5   9   9        6.60       13.33      6.00 o 
  -4   9   9        9.39       12.88      3.93 o 
  -3   9   9        1.33        6.37      3.53 o 
  -2   9   9        6.20        5.79      3.51 o 
  -1   9   9       19.14       16.17      4.22 o 
   0   9   9       54.51       59.65      6.14 o 
   1   9   9        8.65        2.73      3.41 o 
  -5  10   9        0.95       -0.22      4.66 o 
  -4  10   9       18.55       14.44      6.00 o 
  -3  10   9       61.70       51.75      9.33 o 
  -2  10   9       50.56       51.53      9.77 o 
  -1  10   9       91.51       89.51     12.66 o 
 -11   0  10       13.84       32.20      8.88 o 
 -10   0  10      276.85      308.27     20.21 o 
  -9   0  10      289.41      268.96     18.21 o 
  -8   0  10        0.10        0.22      4.22 o 
  -7   0  10       46.38       27.32      7.33 o 
  -6   0  10      472.52      465.96     22.88 o 
  -5   0  10      433.22      411.99     20.88 o 
  -4   0  10      753.70      722.27     28.65 o 
  -3   0  10       25.43       21.10      5.33 o 
  -2   0  10       14.83       21.10      5.55 o 
  -1   0  10      222.96      261.52      9.90 o 
   0   0  10      306.16      303.69     11.41 o 
   1   0  10      138.13      149.47     13.55 o 
   2   0  10       15.35       22.88      6.44 o 
   3   0  10       12.34       13.55      5.77 o 
   4   0  10        3.99        4.00      4.89 o 
 -11   1  10       85.67       98.78      9.81 o 
 -10   1  10       63.60       67.33      7.92 o 
  -9   1  10       11.07        9.49      4.21 o 
  -8   1  10       17.25       11.70      4.07 o 
  -7   1  10        9.75        8.11      3.69 o 
  -6   1  10        3.56        0.49      2.15 o 
  -5   1  10        6.40        6.28      2.87 o 
  -4   1  10       47.09       43.96      9.77 o 
  -3   1  10      279.50      258.90     10.33 o 
  -2   1  10       11.59       11.08      3.22 o 
  -1   1  10        2.89        1.21      3.12 o 
   0   1  10        3.60        4.96      2.43 o 
   1   1  10      296.35      289.65      9.57 o 
   2   1  10      132.68      141.26      7.94 o 
   3   1  10        1.03       -2.53      2.49 o 
   4   1  10       10.53        7.32      3.09 o 
 -11   2  10       18.79       21.05      5.49 o 
 -10   2  10        0.87        1.23      3.51 o 
  -9   2  10       16.82       16.62      4.61 o 
  -8   2  10       40.53       49.67     10.22 o 
  -7   2  10        1.01       -1.33      2.90 o 
  -6   2  10       14.34       19.15      4.89 o 
  -5   2  10        0.04       -2.16      2.01 o 
  -4   2  10        0.01       -1.01      2.40 o 
  -3   2  10        7.45        1.58      2.78 o 
  -2   2  10      101.92       95.50      9.77 o 
  -1   2  10       55.19       56.67      5.47 o 
   0   2  10        0.31       -1.36      2.13 o 
   1   2  10       25.27       24.55      3.84 o 
   2   2  10        4.64        3.42      2.69 o 
   3   2  10       20.25       17.99      5.03 o 
   4   2  10        6.90       11.14      3.50 o 
 -10   3  10       47.22       45.09      6.80 o 
  -9   3  10      122.21      128.22     13.99 o 
  -8   3  10       66.20       53.53      9.77 o 
  -7   3  10        5.89        0.67      4.44 o 
  -6   3  10       56.27       57.75      9.33 o 
  -5   3  10        0.47       -2.18      2.55 o 
  -4   3  10      164.19      162.58      7.84 o 
  -3   3  10      123.48      113.44      7.04 o 
  -2   3  10       12.04        9.95      2.58 o 
  -1   3  10      196.13      196.31      8.63 o 
   0   3  10       64.53       67.21      6.28 o 
   1   3  10      224.09      220.23      8.37 o 
   2   3  10      112.50      111.44      9.07 o 
   3   3  10       70.99       78.37      6.43 o 
   4   3  10       15.47        8.95      3.56 o 
 -10   4  10       78.65      101.28     13.99 o 
  -9   4  10       71.70       59.52     10.88 o 
  -8   4  10       41.87       55.52      9.99 o 
  -7   4  10       79.39       61.74     10.66 o 
  -6   4  10      262.36      257.63     17.32 o 
  -5   4  10      561.04      556.36     25.32 o 
  -4   4  10      202.22      211.91     14.66 o 
  -3   4  10       15.59       12.11      3.25 o 
  -2   4  10       29.60       35.91      3.71 o 
  -1   4  10        6.11        9.62      2.65 o 
   0   4  10      164.99      167.57      9.01 o 
   1   4  10        0.19       -1.77      3.89 o 
   2   4  10       37.58       38.84      4.75 o 
   3   4  10       47.95       58.02      5.67 o 
   4   4  10        0.00        2.03      2.87 o 
  -9   5  10        1.84       -2.89      4.66 o 
  -8   5  10       28.33       20.43      7.11 o 
  -7   5  10       63.15       66.85     10.88 o 
  -6   5  10        6.57        1.11      4.89 o 
  -5   5  10       27.45       35.54      7.55 o 
  -4   5  10       93.14       86.40     10.88 o 
  -3   5  10        3.67        2.96      2.71 o 
  -2   5  10       32.77       22.60      3.35 o 
  -1   5  10        4.25        5.22      2.48 o 
   0   5  10       99.96      110.98      7.97 o 
   1   5  10      193.64      221.06     10.31 o 
   2   5  10       83.86       93.34     12.32 o 
   3   5  10      112.48      117.66     10.51 o 
  -9   6  10        0.20       -1.11      5.11 o 
  -8   6  10      106.95      107.27     13.77 o 
  -7   6  10      264.56      281.18     18.88 o 
  -6   6  10       24.77       13.77      6.22 o 
  -5   6  10        0.86       -0.89      4.44 o 
  -4   6  10        0.62       -1.55      4.22 o 
  -3   6  10       53.78       55.02      5.28 o 
  -2   6  10      206.89      233.46      7.91 o 
  -1   6  10        4.54        4.52      2.58 o 
   0   6  10        9.36        5.86      4.44 o 
   1   6  10        6.19        4.83      3.57 o 
   2   6  10       16.72       15.37      4.42 o 
  -8   7  10       14.89       14.44      6.89 o 
  -7   7  10       15.26       19.54      7.11 o 
  -6   7  10       48.11       42.42      8.66 o 
  -5   7  10        5.99       15.10      5.77 o 
  -4   7  10      107.93      137.04     13.99 o 
  -3   7  10      105.50       89.73     11.10 o 
  -2   7  10        0.95        2.26      2.28 o 
  -1   7  10       58.94       64.68      6.23 o 
   0   7  10       10.03       14.44      4.05 o 
   1   7  10      115.44      119.53     15.55 o 
  -6   8  10       38.49       34.20      8.44 o 
  -5   8  10      129.40      149.69     15.32 o 
  -4   8  10        9.06       13.77      6.22 o 
  -3   8  10       21.10       21.54      6.66 o 
  -2   8  10        2.26        1.11      4.66 o 
  -1   8  10       29.45       32.02      6.22 o 
   0   8  10        9.39        5.26      3.61 o 
  -9   1  11        0.03       -4.23      2.89 o 
  -8   1  11       46.06       54.75      7.14 o 
  -7   1  11      127.50      108.74      9.58 o 
  -6   1  11        2.14        0.71      2.66 o 
  -5   1  11        2.67        3.21      2.83 o 
  -4   1  11      149.90      152.58     11.33 o 
  -3   1  11      336.35      348.43     12.55 o 
  -2   1  11      264.61      256.05     10.83 o 
  -1   1  11       24.51       32.63      6.89 o 
   0   1  11        4.73        2.57      3.20 o 
   1   1  11       16.64       15.73      4.20 o 
   2   1  11       35.81       38.36      4.80 o 
  -9   2  11      105.42      116.68     15.66 o 
  -8   2  11       10.28        1.33      5.33 o 
  -7   2  11       98.18       70.63     10.66 o 
  -6   2  11       83.88       93.95     12.44 o 
  -5   2  11       43.30       40.66      5.23 o 
  -4   2  11        1.85        3.30      2.97 o 
  -3   2  11       89.63       77.96      9.55 o 
  -2   2  11      439.02      425.96     29.09 o 
  -1   2  11      156.93      167.81      9.44 o 
   0   2  11        3.74       11.64      3.85 o 
   1   2  11        2.55        3.31      2.85 o 
   2   2  11      261.92      252.47     22.16 o 
  -9   3  11        0.75        2.89      5.33 o 
  -8   3  11       52.40       55.75     10.66 o 
  -7   3  11       64.22       66.19     10.44 o 
  -6   3  11       35.51       28.87      7.33 o 
  -5   3  11       53.38       50.19      9.33 o 
  -4   3  11       61.67       67.96      6.24 o 
  -3   3  11      375.39      384.57     13.34 o 
  -2   3  11      493.29      503.05     21.32 o 
  -1   3  11      128.01      139.92     12.66 o 
   0   3  11       62.26       76.15      9.66 o 
   1   3  11        2.64        3.31      2.94 o 
   2   3  11        0.76        0.67      3.03 o 
  -8   4  11       47.51       43.53      9.55 o 
  -7   4  11        9.13       11.33      5.77 o 
  -6   4  11        9.12        1.78      4.66 o 
  -5   4  11       10.65       12.22      6.00 o 
  -4   4  11      117.44      117.93     12.88 o 
  -3   4  11       10.81        7.81      3.41 o 
  -2   4  11       10.55       11.44      3.60 o 
  -1   4  11       23.88       29.09      6.44 o 
   0   4  11        4.34       14.21      5.33 o 
   1   4  11      104.32      100.97      9.72 o 
  -8   5  11      101.91      113.27     14.88 o 
  -7   5  11        6.49        8.44      5.55 o 
  -6   5  11       48.39       50.64      9.55 o 
  -5   5  11       38.20       55.97      9.77 o 
  -4   5  11       42.81       42.42      8.66 o 
  -3   5  11       82.72       94.84     11.55 o 
  -2   5  11        0.04       -2.02      3.22 o 
  -1   5  11       39.19       39.53      7.11 o 
   0   5  11       37.42       38.42      7.55 o 
  -6   6  11        2.37       -0.89      4.66 o 
  -5   6  11        1.24       -6.00      4.00 o 
  -4   6  11       24.27       22.88      6.89 o 
  -3   6  11        1.04        1.78      4.89 o 
  -2   6  11       98.50      122.38     12.44 o 
  -1   6  11      108.53      114.60     11.10 o 
  -7   0  12        3.13        1.33      5.33 o 
  -6   0  12      116.78      134.59     12.44 o 
  -5   0  12      231.80      236.31     14.66 o 
  -4   0  12       21.49       15.99      5.55 o 
  -3   0  12        0.13       -4.22      3.55 o 
  -2   0  12       12.64       10.66      5.77 o 
  -1   0  12      111.34      119.49     13.33 o 
  -7   1  12      134.92      140.14     15.77 o 
  -6   1  12       99.58       73.07     11.33 o 
  -5   1  12       23.15       35.93      5.12 o 
  -4   1  12       23.78       23.50      5.00 o 
  -3   1  12        1.07       -1.94      2.88 o 
  -2   1  12        1.13       -0.64      3.15 o 
  -1   1  12      187.70      179.97     11.38 o 
  -7   2  12        6.45        6.44      6.00 o 
  -6   2  12        4.35        0.00      4.89 o 
  -5   2  12        1.05        7.33      5.33 o 
  -4   2  12        2.72       11.33      4.66 o 
  -3   2  12       13.51       13.15      3.92 o 
  -2   2  12       37.06       35.10      5.49 o 
  -1   2  12       41.08       43.19      6.13 o 
  -6   3  12       33.37       57.08     10.44 o 
  -5   3  12       11.60       20.66      7.11 o 
  -4   3  12       45.62       31.76      7.77 o 
  -3   3  12        1.92        1.55      4.00 o 
  -2   3  12        4.78        7.82      3.95 o 
  -4   4  12       14.64       29.32      7.77 o 
                                                 
